# Supplementary material for: (1E,4E)-1,5-Bis[2-(trifluoro­meth­yl)phen­yl]penta-1,4-dien-3-one
Source: Acta Crystallogr Sect E Struct Rep Online. 2013 Jan 4;69(Pt 2):o177. doi: 10.1107/S1600536812051586 (PMC3569239; doi:10.1107/S1600536812051586)
Supplement: Supplementary file 1 [file e-69-0o177-sup1.cif]

##############################################################################
#                                                                            #
# This CIF contains the data in a paper accepted for publication in          #
# Acta Crystallographica Section E. It conforms to the requirements of       #
# Notes for Authors for Acta Crystallographica Section E, and has been       #
# peer reviewed under the auspices of the IUCr Commission on Journals.       #
#                                                                            #
# Full details of the Crystallographic Information File format               #
# are given in the paper "The Crystallographic Information File (CIF):       #
# a New Standard Archive File for Crystallography" by S. R. Hall, F. H.      #
# Allen and I. D. Brown [Acta Cryst. (1991), A47, 655-685].                  #
#                                                                            #
# The current version of the core CIF dictionary is obtainable from          #
# ftp://ftp.iucr.org/pub/cif_core.dic.                                       #
#                                                                            #
# Software is freely available for graphical display of the structure(s)     #
# in this CIF. For information consult the CIF software page                 #
# http://www.iucr.org/resources/cif/software.                                #
#                                                                            #
# This file may be used for bona fide research purposes within the           #
# scientific community so long as proper attribution is given to the journal # 
# article from which it was obtained.                                        #
#                                                                            #
##############################################################################
data_global
_audit_creation_method     'SHELXL-97'
_journal_data_validation_number     ?
_journal_date_recd_electronic     2012-11-25
_journal_date_accepted     2012-12-21
_journal_name_full     'Acta Crystallographica, Section E'
_journal_year     2013
_journal_volume     69
_journal_issue      2
_journal_page_first     o177
_journal_page_last     o177
_journal_paper_category     QO
_journal_paper_doi     10.1107/S1600536812051586
_journal_coeditor_code     ZL2522
_publ_contact_author_name     'Paramasivam Parthiban'
_publ_contact_author_address
;
Department of Biomedicinal Chemistry
Inje University
Gimhae, Republic of Korea
;
_publ_contact_author_email     parthisivam@yahoo.co.in
_publ_contact_author_fax     '  '
_publ_contact_author_phone     '+82-55-320-3224'
_publ_section_title
;
(1<i>E</i>,4<i>E</i>)-1,5-Bis[2-(trifluoromethyl)phenyl]penta-1,4-dien-3-one
;
loop_
    _publ_author_name
    _publ_author_address
    'Dong Ho Park'
;     Department of Biomedicinal Chemistry
      Inje University
      Gimhae, Gyeongnam 621 749, Republic of Korea
;
    'V. Ramkumar'
;     Department of Chemistry
      IIT Madras, Chennai 600 036
      TamilNadu, India
;
    'P. Parthiban'
;     Department of Biomedicinal Chemistry
      Inje University
      Gimhae, Gyeongnam 621 749, Republic of Korea
;
data_I
_audit_creation_method     SHELXL-97
_chemical_name_systematic
;
(1<i>E</i>,4<i>E</i>)-1,5-Bis[2-(trifluoromethyl)phenyl]penta-1,4-dien-3-one
;
_chemical_name_common     ?
_chemical_formula_moiety     'C19 H12 F6 O'
_chemical_formula_sum     'C19 H12 F6 O'
_chemical_formula_iupac     'C19 H12 F6 O'
_chemical_formula_weight     370.29
_chemical_melting_point     ?
_symmetry_cell_setting     monoclinic
_symmetry_space_group_name_H-M     'P c'
_symmetry_space_group_name_Hall     'P -2yc'
loop_
    _symmetry_equiv_pos_as_xyz
    'x, y, z'
    'x, -y, z+1/2'
_cell_length_a     11.3123(12)
_cell_length_b     4.7907(4)
_cell_length_c     15.1697(16)
_cell_angle_alpha     90.00
_cell_angle_beta     101.834(3)
_cell_angle_gamma     90.00
_cell_volume     804.63(14)
_cell_formula_units_Z     2
_cell_measurement_reflns_used     2360
_cell_measurement_theta_min     2.74
_cell_measurement_theta_max     24.05
_cell_measurement_temperature     298(2)
_exptl_crystal_description     Block
_exptl_crystal_colour     colourless
_exptl_crystal_size_max     0.35
_exptl_crystal_size_mid     0.25
_exptl_crystal_size_min     0.10
_exptl_crystal_density_diffrn     1.528
_exptl_crystal_density_meas     ?
_exptl_crystal_density_method     'not measured'
_exptl_crystal_F_000     376
_exptl_absorpt_coefficient_mu     0.141
_exptl_absorpt_correction_type     multi-scan
_exptl_absorpt_process_details     '(<i>SADABS</i>; Bruker, 2004)'
_exptl_absorpt_correction_T_min     0.9523
_exptl_absorpt_correction_T_max     0.9860
_exptl_special_details     ?
_diffrn_ambient_temperature     298(2)
_diffrn_radiation_type     MoK\a
_diffrn_radiation_wavelength     0.71073
_diffrn_radiation_source     'fine-focus sealed tube'
_diffrn_radiation_monochromator     graphite
_diffrn_measurement_device_type     'Bruker APEXII CCD area-detector'
_diffrn_measurement_method     'phi and omega scans'
_diffrn_detector_area_resol_mean     ?
_diffrn_reflns_number     5185
_diffrn_reflns_av_R_equivalents     0.0195
_diffrn_reflns_av_sigmaI/netI     0.0300
_diffrn_reflns_theta_min     2.74
_diffrn_reflns_theta_max     27.84
_diffrn_reflns_theta_full     25.00
_diffrn_measured_fraction_theta_max     0.865
_diffrn_measured_fraction_theta_full     0.978
_diffrn_reflns_limit_h_min     -14
_diffrn_reflns_limit_h_max     14
_diffrn_reflns_limit_k_min     -5
_diffrn_reflns_limit_k_max     5
_diffrn_reflns_limit_l_min     -18
_diffrn_reflns_limit_l_max     18
_diffrn_standards_number     ?
_diffrn_standards_interval_count     ?
_diffrn_standards_interval_time     ?
_diffrn_standards_decay_%     ?
_refine_special_details
;
Refinement of <i>F</i>^2^ against ALL reflections. The weighted <i>R</i>-factor
<i>wR</i> and
goodness of fit <i>S</i> are based on <i>F</i>^2^, conventional
<i>R</i>-factors <i>R</i> are based
on <i>F</i>, with <i>F</i> set to zero for negative <i>F</i>^2^. The threshold
expression of
<i>F</i>^2^ > \s(<i>F</i>^2^) is used only for calculating <i>R</i>-factors(gt)
<i>etc</i>. and is
not relevant to the choice of reflections for refinement. <i>R</i>-factors
based
on <i>F</i>^2^ are statistically about twice as large as those based on
<i>F</i>, and <i>R</i>-
factors based on ALL data will be even larger.
;
_reflns_number_total     2608
_reflns_number_gt     1931
_reflns_threshold_expression     I>2sigma(I)
_refine_ls_structure_factor_coef     Fsqd
_refine_ls_matrix_type     full
_refine_ls_R_factor_all     0.0589
_refine_ls_R_factor_gt     0.0366
_refine_ls_wR_factor_gt     0.0821
_refine_ls_wR_factor_ref     0.0956
_refine_ls_goodness_of_fit_ref     1.038
_refine_ls_restrained_S_all     1.037
_refine_ls_number_reflns     2608
_refine_ls_number_parameters     235
_refine_ls_number_restraints     2
_refine_ls_hydrogen_treatment     constr
_refine_ls_weighting_scheme     calc
_refine_ls_weighting_details
     'calc w = 1/[\s^2^(Fo^2^)+(0.0351P)^2^+0.2469P] where P = (Fo^2^+2Fc^2^)/3'
_atom_sites_solution_hydrogens     geom
_atom_sites_solution_primary     direct
_atom_sites_solution_secondary     difmap
_refine_ls_shift/su_max     0.000
_refine_ls_shift/su_mean     0.000
_refine_diff_density_max     0.195
_refine_diff_density_min     -0.140
_refine_ls_extinction_method     none
_refine_ls_extinction_coef     ?
loop_
    _atom_type_symbol
    _atom_type_description
    _atom_type_scat_dispersion_real
    _atom_type_scat_dispersion_imag
    _atom_type_scat_source
    'C' 'C' 0.0033 0.0016
                         'International Tables Vol C Tables 4.2.6.8 and 6.1.1.4'
    'H' 'H' 0.0000 0.0000
                         'International Tables Vol C Tables 4.2.6.8 and 6.1.1.4'
    'O' 'O' 0.0106 0.0060
                         'International Tables Vol C Tables 4.2.6.8 and 6.1.1.4'
    'F' 'F' 0.0171 0.0103
                         'International Tables Vol C Tables 4.2.6.8 and 6.1.1.4'
_computing_data_collection     'APEX2 (Bruker, 2004)'
_computing_cell_refinement     'SAINT (Bruker, 2004)'
_computing_data_reduction     'SAINT (Bruker, 2004)'
_computing_structure_solution     'SHELXS97 (Sheldrick, 2008)'
_computing_structure_refinement     'SHELXL97 (Sheldrick, 2008)'
_computing_molecular_graphics     'ORTEP-3 (Farrugia, 2012)'
_computing_publication_material     'SHELXL97 (Sheldrick, 2008)'
loop_
    _atom_site_type_symbol
    _atom_site_label
    _atom_site_fract_x
    _atom_site_fract_y
    _atom_site_fract_z
    _atom_site_U_iso_or_equiv
    _atom_site_adp_type
    _atom_site_calc_flag
    _atom_site_refinement_flags
    _atom_site_occupancy
    _atom_site_symmetry_multiplicity
    _atom_site_disorder_assembly
    _atom_site_disorder_group
    C C1 1.1775(4) 1.5554(9) 1.1292(2) 0.0761(11) Uani d . 1 1 . .
    H H1 1.1342 1.5756 1.1747 0.091 Uiso calc R 1 1 . .
    C C2 1.2832(4) 1.6949(8) 1.1343(2) 0.0784(11) Uani d . 1 1 . .
    H H2 1.3110 1.8160 1.1819 0.094 Uiso calc R 1 1 . .
    C C3 1.3481(3) 1.6560(7) 1.0689(2) 0.0673(9) Uani d . 1 1 . .
    H H3 1.4220 1.7461 1.0736 0.081 Uiso calc R 1 1 . .
    C C4 1.3062(3) 1.4847(6) 0.9956(2) 0.0501(7) Uani d . 1 1 . .
    C C5 1.1957(2) 1.3456(6) 0.98898(19) 0.0466(7) Uani d . 1 1 . .
    C C6 1.1349(3) 1.3854(7) 1.0575(2) 0.0619(9) Uani d . 1 1 . .
    H H6 1.0619 1.2933 1.0549 0.074 Uiso calc R 1 1 . .
    C C7 1.3802(3) 1.4515(8) 0.9268(2) 0.0654(10) Uani d . 1 1 . .
    C C8 1.1460(3) 1.1721(7) 0.9110(2) 0.0533(8) Uani d . 1 1 . .
    H H8 1.1829 1.1877 0.8618 0.064 Uiso calc R 1 1 . .
    C C9 1.0547(3) 0.9955(7) 0.9024(2) 0.0508(8) Uani d . 1 1 . .
    H H9 1.0168 0.9688 0.9507 0.061 Uiso calc R 1 1 . .
    C C10 1.0119(3) 0.8412(7) 0.8190(2) 0.0492(7) Uani d . 1 1 . .
    C C11 0.9120(3) 0.6426(6) 0.81579(19) 0.0505(8) Uani d . 1 1 . .
    H H11 0.8802 0.6177 0.8671 0.061 Uiso calc R 1 1 . .
    C C12 0.8662(3) 0.4996(6) 0.7433(2) 0.0478(7) Uani d . 1 1 . .
    H H12 0.9004 0.5317 0.6934 0.057 Uiso calc R 1 1 . .
    C C13 0.7685(2) 0.2965(6) 0.73090(18) 0.0420(6) Uani d . 1 1 . .
    C C14 0.7286(2) 0.1566(6) 0.64946(17) 0.0428(7) Uani d . 1 1 . .
    C C15 0.6361(3) -0.0368(6) 0.6405(2) 0.0540(8) Uani d . 1 1 . .
    H H15 0.6105 -0.1284 0.5859 0.065 Uiso calc R 1 1 . .
    C C16 0.5820(3) -0.0946(7) 0.7110(2) 0.0617(9) Uani d . 1 1 . .
    H H16 0.5208 -0.2272 0.7047 0.074 Uiso calc R 1 1 . .
    C C17 0.6184(3) 0.0439(7) 0.7910(2) 0.0595(8) Uani d . 1 1 . .
    H H17 0.5806 0.0084 0.8388 0.071 Uiso calc R 1 1 . .
    C C18 0.7107(3) 0.2348(7) 0.80077(19) 0.0518(8) Uani d . 1 1 . .
    H H18 0.7351 0.3253 0.8557 0.062 Uiso calc R 1 1 . .
    C C19 0.7851(3) 0.2061(7) 0.5705(2) 0.0578(8) Uani d . 1 1 . .
    F F1 1.3299(2) 1.5590(5) 0.84801(15) 0.0944(7) Uani d . 1 1 . .
    F F2 1.4881(2) 1.5699(6) 0.94957(17) 0.1057(9) Uani d . 1 1 . .
    F F3 1.4031(2) 1.1853(6) 0.9114(2) 0.1095(9) Uani d . 1 1 . .
    F F4 0.7781(2) 0.4718(5) 0.54360(14) 0.0860(7) Uani d . 1 1 . .
    F F5 0.89964(19) 0.1390(5) 0.58521(14) 0.0902(7) Uani d . 1 1 . .
    F F6 0.7316(2) 0.0638(5) 0.49807(13) 0.0954(7) Uani d . 1 1 . .
    O O1 1.0559(2) 0.8784(5) 0.75344(16) 0.0824(8) Uani d . 1 1 . .
loop_
    _atom_site_aniso_label
    _atom_site_aniso_U_11
    _atom_site_aniso_U_22
    _atom_site_aniso_U_33
    _atom_site_aniso_U_12
    _atom_site_aniso_U_13
    _atom_site_aniso_U_23
    C1 0.083(3) 0.090(3) 0.058(2) -0.016(2) 0.0204(19) -0.011(2)
    C2 0.096(3) 0.076(3) 0.059(2) -0.025(2) 0.005(2) -0.0118(19)
    C3 0.063(2) 0.073(2) 0.060(2) -0.0199(18) -0.0003(17) 0.0054(19)
    C4 0.0462(15) 0.0481(18) 0.0545(18) -0.0042(14) 0.0065(13) 0.0089(15)
    C5 0.0479(17) 0.0427(17) 0.0481(17) 0.0016(13) 0.0076(14) 0.0024(14)
    C6 0.061(2) 0.068(2) 0.058(2) -0.0144(16) 0.0168(16) -0.0079(17)
    C7 0.057(2) 0.067(3) 0.073(2) -0.0142(19) 0.0140(17) -0.0020(19)
    C8 0.0503(17) 0.054(2) 0.0572(19) -0.0016(15) 0.0149(14) -0.0019(15)
    C9 0.0577(18) 0.0486(18) 0.0474(17) -0.0004(14) 0.0138(14) -0.0002(13)
    C10 0.0544(18) 0.0456(19) 0.0466(17) 0.0013(14) 0.0080(14) -0.0025(14)
    C11 0.0614(19) 0.0500(19) 0.0408(17) -0.0002(15) 0.0124(14) -0.0058(13)
    C12 0.0562(18) 0.0440(18) 0.0439(16) -0.0005(14) 0.0119(14) -0.0004(13)
    C13 0.0470(15) 0.0385(16) 0.0404(15) 0.0054(13) 0.0089(12) -0.0002(12)
    C14 0.0504(16) 0.0353(16) 0.0416(16) 0.0080(13) 0.0070(13) -0.0015(12)
    C15 0.0589(18) 0.0463(18) 0.0511(18) 0.0045(16) -0.0021(15) -0.0066(15)
    C16 0.0523(18) 0.056(2) 0.074(2) -0.0040(16) 0.0067(16) 0.0041(17)
    C17 0.0603(19) 0.060(2) 0.062(2) 0.0020(17) 0.0219(16) 0.0124(17)
    C18 0.0622(19) 0.0524(19) 0.0420(17) -0.0007(15) 0.0134(14) -0.0028(14)
    C19 0.070(2) 0.056(2) 0.0466(19) 0.0075(17) 0.0097(16) -0.0062(16)
    F1 0.1087(16) 0.114(2) 0.0642(14) -0.0084(15) 0.0272(12) 0.0071(13)
    F2 0.0714(14) 0.133(2) 0.120(2) -0.0401(15) 0.0359(13) -0.0138(16)
    F3 0.1025(17) 0.0725(17) 0.176(3) 0.0065(13) 0.0802(17) -0.0137(16)
    F4 0.135(2) 0.0631(15) 0.0670(12) 0.0083(14) 0.0377(12) 0.0116(11)
    F5 0.0785(14) 0.1231(19) 0.0772(13) 0.0270(13) 0.0352(11) -0.0012(14)
    F6 0.1393(18) 0.0984(17) 0.0467(11) -0.0143(15) 0.0144(12) -0.0244(12)
    O1 0.0925(18) 0.0963(19) 0.0667(16) -0.0401(16) 0.0356(14) -0.0247(14)
_geom_special_details
;
All e.s.d.'s (except the e.s.d. in the dihedral angle between two l.s. planes)
are estimated using the full covariance matrix. The cell e.s.d.'s are taken
into account individually in the estimation of e.s.d.'s in distances, angles
and torsion angles; correlations between e.s.d.'s in cell parameters are only
used when they are defined by crystal symmetry. An approximate (isotropic)
treatment of cell e.s.d.'s is used for estimating e.s.d.'s involving l.s.
planes.
;
loop_
    _geom_bond_atom_site_label_1
    _geom_bond_atom_site_label_2
    _geom_bond_site_symmetry_2
    _geom_bond_distance
    _geom_bond_publ_flag
    C1 C2 . 1.358(5) ?
    C1 C6 . 1.366(5) ?
    C1 H1 . 0.9300 ?
    C2 C3 . 1.362(5) ?
    C2 H2 . 0.9300 ?
    C3 C4 . 1.385(4) ?
    C3 H3 . 0.9300 ?
    C4 C5 . 1.401(4) ?
    C4 C7 . 1.474(5) ?
    C5 C6 . 1.372(4) ?
    C5 C8 . 1.460(4) ?
    C6 H6 . 0.9300 ?
    C7 F1 . 1.318(4) ?
    C7 F2 . 1.326(4) ?
    C7 F3 . 1.331(4) ?
    C8 C9 . 1.321(4) ?
    C8 H8 . 0.9300 ?
    C9 C10 . 1.460(4) ?
    C9 H9 . 0.9300 ?
    C10 O1 . 1.213(4) ?
    C10 C11 . 1.470(4) ?
    C11 C12 . 1.310(4) ?
    C11 H11 . 0.9300 ?
    C12 C13 . 1.456(4) ?
    C12 H12 . 0.9300 ?
    C13 C18 . 1.386(4) ?
    C13 C14 . 1.397(4) ?
    C14 C15 . 1.383(4) ?
    C14 C19 . 1.488(4) ?
    C15 C16 . 1.364(4) ?
    C15 H15 . 0.9300 ?
    C16 C17 . 1.371(5) ?
    C16 H16 . 0.9300 ?
    C17 C18 . 1.373(4) ?
    C17 H17 . 0.9300 ?
    C18 H18 . 0.9300 ?
    C19 F5 . 1.309(4) ?
    C19 F6 . 1.329(4) ?
    C19 F4 . 1.334(4) ?
loop_
    _geom_angle_atom_site_label_1
    _geom_angle_atom_site_label_2
    _geom_angle_atom_site_label_3
    _geom_angle_site_symmetry_1
    _geom_angle_site_symmetry_3
    _geom_angle
    _geom_angle_publ_flag
    C2 C1 C6 . . 120.1(4) ?
    C2 C1 H1 . . 119.9 ?
    C6 C1 H1 . . 119.9 ?
    C1 C2 C3 . . 119.4(3) ?
    C1 C2 H2 . . 120.3 ?
    C3 C2 H2 . . 120.3 ?
    C2 C3 C4 . . 121.2(3) ?
    C2 C3 H3 . . 119.4 ?
    C4 C3 H3 . . 119.4 ?
    C3 C4 C5 . . 119.5(3) ?
    C3 C4 C7 . . 118.8(3) ?
    C5 C4 C7 . . 121.7(3) ?
    C6 C5 C4 . . 117.3(3) ?
    C6 C5 C8 . . 121.5(3) ?
    C4 C5 C8 . . 121.2(3) ?
    C1 C6 C5 . . 122.4(3) ?
    C1 C6 H6 . . 118.8 ?
    C5 C6 H6 . . 118.8 ?
    F1 C7 F2 . . 105.8(3) ?
    F1 C7 F3 . . 106.2(3) ?
    F2 C7 F3 . . 104.7(3) ?
    F1 C7 C4 . . 113.4(3) ?
    F2 C7 C4 . . 113.3(3) ?
    F3 C7 C4 . . 112.7(3) ?
    C9 C8 C5 . . 127.5(3) ?
    C9 C8 H8 . . 116.3 ?
    C5 C8 H8 . . 116.3 ?
    C8 C9 C10 . . 121.6(3) ?
    C8 C9 H9 . . 119.2 ?
    C10 C9 H9 . . 119.2 ?
    O1 C10 C9 . . 121.2(3) ?
    O1 C10 C11 . . 120.7(3) ?
    C9 C10 C11 . . 118.2(3) ?
    C12 C11 C10 . . 122.4(3) ?
    C12 C11 H11 . . 118.8 ?
    C10 C11 H11 . . 118.8 ?
    C11 C12 C13 . . 128.1(3) ?
    C11 C12 H12 . . 115.9 ?
    C13 C12 H12 . . 115.9 ?
    C18 C13 C14 . . 117.2(3) ?
    C18 C13 C12 . . 120.6(2) ?
    C14 C13 C12 . . 122.3(3) ?
    C15 C14 C13 . . 120.6(3) ?
    C15 C14 C19 . . 118.0(3) ?
    C13 C14 C19 . . 121.4(3) ?
    C16 C15 C14 . . 120.8(3) ?
    C16 C15 H15 . . 119.6 ?
    C14 C15 H15 . . 119.6 ?
    C15 C16 C17 . . 119.6(3) ?
    C15 C16 H16 . . 120.2 ?
    C17 C16 H16 . . 120.2 ?
    C16 C17 C18 . . 120.1(3) ?
    C16 C17 H17 . . 120.0 ?
    C18 C17 H17 . . 120.0 ?
    C17 C18 C13 . . 121.8(3) ?
    C17 C18 H18 . . 119.1 ?
    C13 C18 H18 . . 119.1 ?
    F5 C19 F6 . . 106.4(3) ?
    F5 C19 F4 . . 106.3(3) ?
    F6 C19 F4 . . 104.4(3) ?
    F5 C19 C14 . . 113.4(3) ?
    F6 C19 C14 . . 112.7(3) ?
    F4 C19 C14 . . 112.9(3) ?
loop_
    _geom_torsion_atom_site_label_1
    _geom_torsion_atom_site_label_2
    _geom_torsion_atom_site_label_3
    _geom_torsion_atom_site_label_4
    _geom_torsion_site_symmetry_1
    _geom_torsion_site_symmetry_2
    _geom_torsion_site_symmetry_3
    _geom_torsion_site_symmetry_4
    _geom_torsion
    _geom_torsion_publ_flag
    C6 C1 C2 C3 . . . . -2.3(6) ?
    C1 C2 C3 C4 . . . . 2.4(6) ?
    C2 C3 C4 C5 . . . . -0.9(5) ?
    C2 C3 C4 C7 . . . . 179.7(4) ?
    C3 C4 C5 C6 . . . . -0.7(4) ?
    C7 C4 C5 C6 . . . . 178.6(3) ?
    C3 C4 C5 C8 . . . . 177.5(3) ?
    C7 C4 C5 C8 . . . . -3.1(4) ?
    C2 C1 C6 C5 . . . . 0.7(6) ?
    C4 C5 C6 C1 . . . . 0.8(5) ?
    C8 C5 C6 C1 . . . . -177.4(3) ?
    C3 C4 C7 F1 . . . . -113.3(3) ?
    C5 C4 C7 F1 . . . . 67.3(4) ?
    C3 C4 C7 F2 . . . . 7.4(5) ?
    C5 C4 C7 F2 . . . . -172.0(3) ?
    C3 C4 C7 F3 . . . . 126.0(3) ?
    C5 C4 C7 F3 . . . . -53.4(4) ?
    C6 C5 C8 C9 . . . . -13.8(5) ?
    C4 C5 C8 C9 . . . . 168.1(3) ?
    C5 C8 C9 C10 . . . . 178.0(3) ?
    C8 C9 C10 O1 . . . . -2.9(5) ?
    C8 C9 C10 C11 . . . . 178.3(3) ?
    O1 C10 C11 C12 . . . . -0.3(5) ?
    C9 C10 C11 C12 . . . . 178.6(3) ?
    C10 C11 C12 C13 . . . . 179.6(3) ?
    C11 C12 C13 C18 . . . . 0.5(4) ?
    C11 C12 C13 C14 . . . . -179.6(3) ?
    C18 C13 C14 C15 . . . . -0.7(4) ?
    C12 C13 C14 C15 . . . . 179.5(3) ?
    C18 C13 C14 C19 . . . . -179.5(3) ?
    C12 C13 C14 C19 . . . . 0.6(4) ?
    C13 C14 C15 C16 . . . . 0.0(4) ?
    C19 C14 C15 C16 . . . . 178.9(3) ?
    C14 C15 C16 C17 . . . . 1.1(5) ?
    C15 C16 C17 C18 . . . . -1.5(5) ?
    C16 C17 C18 C13 . . . . 0.8(5) ?
    C14 C13 C18 C17 . . . . 0.2(4) ?
    C12 C13 C18 C17 . . . . -179.9(3) ?
    C15 C14 C19 F5 . . . . -117.0(3) ?
    C13 C14 C19 F5 . . . . 61.9(4) ?
    C15 C14 C19 F6 . . . . 4.0(4) ?
    C13 C14 C19 F6 . . . . -177.1(3) ?
    C15 C14 C19 F4 . . . . 121.9(3) ?
    C13 C14 C19 F4 . . . . -59.2(4) ?
loop_
    _geom_hbond_atom_site_label_D
    _geom_hbond_atom_site_label_H
    _geom_hbond_atom_site_label_A
    _geom_hbond_site_symmetry_A
    _geom_hbond_distance_DH
    _geom_hbond_distance_HA
    _geom_hbond_distance_DA
    _geom_hbond_angle_DHA
    C17 H17 F3 1_445 0.930 2.62 3.399(4) 141.4(18)
    C1 H1 O1 2_575 0.930 2.720 3.290(5) 120.68(2)
    C3 H3 Cg1 . 0.930 3.32(2) 4.096(3) 141.93(2)
_iucr_refine_instructions_details
;
TITL new in Pc
CELL  0.71073  11.3123   4.7907  15.1697   90.000  101.834   90.000
ZERR    2.00   0.0012   0.0004   0.0016    0.000    0.003    0.000
LATT -1
SYMM    X, - Y, 1/2 + Z
SFAC C  H  O  F
UNIT 38  24  2  12
MERG 3
L.S. 8
ACTA 50
BOND   $H
FMAP 2
PLAN 5
SIZE     0.10   0.25   0.35
HTAB    2.00000
CONF
WGHT   0.036200   0.000000
FVAR 1.155290
TEMP    25.00
C1     1   1.177606   1.555573   1.129214  11.000000   0.082960 =
           0.089050   0.057240  -0.011090   0.020110  -0.015530
AFIX 43
H1     2   1.134206   1.576114   1.174663  11.000000  -1.200000
AFIX 0
C2     1   1.283334   1.694953   1.134454  11.000000   0.096140 =
           0.076230   0.059660  -0.011470   0.004430  -0.025960
AFIX 43
H2     2   1.311232   1.815713   1.182188  11.000000  -1.200000
AFIX 0
C3     1   1.348110   1.655876   1.068967  11.000000   0.063120 =
           0.073100   0.060530   0.005380  -0.000120  -0.019710
AFIX 43
H3     2   1.421951   1.745990   1.073622  11.000000  -1.200000
AFIX 0
C4     1   1.306260   1.484817   0.995664  11.000000   0.046850 =
           0.047700   0.055620   0.008610   0.006210  -0.004590
C5     1   1.195750   1.345394   0.988971  11.000000   0.047880 =
           0.043400   0.048290   0.001930   0.007680   0.001090
C6     1   1.134653   1.385463   1.057612  11.000000   0.060690 =
           0.067460   0.058940  -0.008660   0.016550  -0.013540
AFIX 43
H6     2   1.061633   1.293543   1.055134  11.000000  -1.200000
AFIX 0
C7     1   1.380505   1.451029   0.926709  11.000000   0.056790 =
           0.066800   0.073000  -0.002080   0.015220  -0.014150
C8     1   1.146114   1.172277   0.910990  11.000000   0.050690 =
           0.053540   0.056620  -0.001940   0.014950  -0.001570
AFIX 43
H8     2   1.182971   1.188039   0.861763  11.000000  -1.200000
AFIX 0
C9     1   1.054763   0.995733   0.902413  11.000000   0.057230 =
           0.050300   0.047160   0.000640   0.014440   0.000140
AFIX 43
H9     2   1.016871   0.969057   0.950680  11.000000  -1.200000
AFIX 0
C10    1   1.011871   0.841525   0.819002  11.000000   0.055160 =
           0.044940   0.046380  -0.002200   0.008550   0.001650
C11    1   0.911796   0.642620   0.815827  11.000000   0.060630 =
           0.050090   0.041340  -0.005370   0.012150   0.000040
AFIX 43
H11    2   0.879895   0.617657   0.867111  11.000000  -1.200000
AFIX 0
C12    1   0.866222   0.499690   0.743164  11.000000   0.056140 =
           0.043010   0.044070  -0.001000   0.011750  -0.000830
AFIX 43
H12    2   0.900495   0.531879   0.693366  11.000000  -1.200000
AFIX 0
C13    1   0.768496   0.296677   0.730883  11.000000   0.047250 =
           0.038630   0.040790  -0.000930   0.009370   0.005580
C14    1   0.728653   0.156339   0.649459  11.000000   0.051580 =
           0.035580   0.042120  -0.000750   0.006460   0.008170
C15    1   0.636156  -0.037054   0.640459  11.000000   0.057560 =
           0.047340   0.051980  -0.006840  -0.001550   0.004120
AFIX 43
H15    2   0.610611  -0.128747   0.585835  11.000000  -1.200000
AFIX 0
C16    1   0.581918  -0.094777   0.711014  11.000000   0.051820 =
           0.056370   0.074440   0.004060   0.006980  -0.004340
AFIX 43
H16    2   0.520606  -0.227098   0.704764  11.000000  -1.200000
AFIX 0
C17    1   0.618482   0.043648   0.791056  11.000000   0.060020 =
           0.060070   0.061880   0.012730   0.021880   0.001880
AFIX 43
H17    2   0.580693   0.007962   0.838857  11.000000  -1.200000
AFIX 0
C18    1   0.710738   0.234880   0.800907  11.000000   0.062030 =
           0.052800   0.042690  -0.002370   0.014330  -0.000760
AFIX 43
H18    2   0.735134   0.325268   0.855888  11.000000  -1.200000
AFIX 0
C19    1   0.785110   0.206100   0.570382  11.000000   0.069340 =
           0.056730   0.046780  -0.006730   0.010620   0.007820
F1     4   1.329906   1.559282   0.847993  11.000000   0.107890 =
           0.115140   0.064550   0.007200   0.027470  -0.008520
F2     4   1.488232   1.570066   0.949660  11.000000   0.070550 =
           0.133370   0.120340  -0.013830   0.035670  -0.040050
F3     4   1.403078   1.185348   0.911357  11.000000   0.102740 =
           0.072490   0.175210  -0.013780   0.080430   0.005670
F4     4   0.778008   0.471770   0.543574  11.000000   0.135580 =
           0.062270   0.066130   0.010850   0.037860   0.007960
F5     4   0.899506   0.138869   0.585175  11.000000   0.078460 =
           0.123370   0.076590  -0.001390   0.034900   0.027020
F6     4   0.731492   0.063564   0.498026  11.000000   0.138750 =
           0.097500   0.047060  -0.024250   0.014990  -0.014530
O1     3   1.055907   0.878775   0.753479  11.000000   0.092290 =
           0.095690   0.066580  -0.023750   0.034830  -0.039180
HKLF 4
END
HKLF 4
REM  new in Pc
REM R1 =  0.0376 for   1210 Fo > 4sig(Fo)  and  0.0619 for all   1659 data
REM    235 parameters refined using      2 restraints
;
