# Supplementary material for: (1E,4E)-1,5-Bis[2-(trifluoro­meth­yl)phen­yl]penta-1,4-dien-3-one
Source: Acta Crystallogr Sect E Struct Rep Online. 2013 Jan 4;69(Pt 2):o177. doi: 10.1107/S1600536812051586 (PMC3569239; doi:10.1107/S1600536812051586)
Supplement: Supplementary file 2 [file e-69-0o177-Isup2.hkl]

# 
# h,k,l, Fc-squared, Fo-squared, sigma(Fo-squared) and status flag 
# 
data_I
_shelx_title ' new in Pc' 
_shelx_refln_list_code          4 
_shelx_F_calc_maximum       85.91 
_exptl_crystal_F_000       376.00 
_reflns_d_resolution_high  0.7610 
 
loop_ 
 _symmetry_equiv_pos_as_xyz 
 'x, y, z' 
 'x, -y, z+1/2' 
 
_cell_length_a    11.3123 
_cell_length_b     4.7907 
_cell_length_c    15.1697 
_cell_angle_alpha  90.000 
_cell_angle_beta  101.834 
_cell_angle_gamma  90.000 
 
_shelx_F_squared_multiplier     1.000 
 
loop_ 
 _refln_index_h 
 _refln_index_k 
 _refln_index_l 
 _refln_F_squared_calc 
 _refln_F_squared_meas 
 _refln_F_squared_sigma 
 _refln_observed_status 
  -3   0 -18        3.67        1.44      3.43 o 
  -2   0 -18        1.81       -0.06      3.40 o 
  -1   0 -18        2.58        4.44      3.19 o 
  -2   1 -18        1.04        0.50      2.97 o 
  -1   1 -18        0.23       -0.41      2.44 o 
  -3   1 -17        1.26        2.88      2.60 o 
  -2   1 -17        2.12        1.75      3.16 o 
  -1   1 -17       11.20       12.23      3.51 o 
  -1   2 -17        9.75       15.46      3.24 o 
  -6   0 -16        3.56        1.63      2.95 o 
  -5   0 -16        5.29       -0.47      3.22 o 
  -4   0 -16        1.15       -0.22      3.08 o 
  -3   0 -16        5.91       12.34      3.49 o 
  -2   0 -16        5.69        8.88      3.16 o 
  -1   0 -16        5.11        0.07      2.76 o 
   0   0 -16       28.33       29.97      3.54 o 
  -5   1 -16        0.80       -1.75      2.87 o 
  -4   1 -16        4.07        3.29      3.25 o 
  -3   1 -16        7.43        6.25      2.37 o 
  -2   1 -16        1.54        0.52      2.08 o 
  -1   1 -16        1.36        0.39      1.93 o 
   0   1 -16       35.38       33.50      3.75 o 
  -2   2 -16       19.01       10.53      3.22 o 
  -1   2 -16        1.87        1.62      2.83 o 
  -6   1 -15        1.13       -2.64      2.64 o 
  -5   1 -15        0.41       -0.74      1.98 o 
  -4   1 -15        3.70        2.77      2.10 o 
  -3   1 -15        3.79        1.89      2.03 o 
  -2   1 -15        4.48        2.18      2.05 o 
  -1   1 -15       38.73       44.98      3.19 o 
   0   1 -15       43.32       48.77      2.92 o 
  -4   2 -15        0.52        0.30      2.90 o 
  -3   2 -15       34.31       45.45      4.92 o 
  -2   2 -15        6.29        9.54      3.18 o 
  -1   2 -15        1.64        1.87      2.85 o 
  -1   3 -15        0.36        0.01      2.30 o 
  -8   0 -14        0.91        0.24      3.00 o 
  -7   0 -14        2.04        0.80      3.01 o 
  -6   0 -14       25.06       22.69      3.81 o 
  -5   0 -14       41.41       51.10      4.72 o 
  -4   0 -14        5.65        1.93      2.71 o 
  -3   0 -14       15.77       18.19      3.25 o 
  -2   0 -14       47.85       51.71      4.50 o 
  -1   0 -14        3.16        0.34      2.69 o 
   0   0 -14       97.49      111.38      5.69 o 
  -7   1 -14        0.71       -0.95      3.13 o 
  -6   1 -14        4.57       -1.93      2.13 o 
  -5   1 -14        4.24        3.67      2.31 o 
  -4   1 -14        8.17        6.82      2.07 o 
  -3   1 -14        5.82        6.72      2.09 o 
  -2   1 -14        8.54       10.61      2.22 o 
  -1   1 -14      180.49      201.10      5.55 o 
   0   1 -14       16.05       20.34      2.18 o 
  -5   2 -14        1.09        0.09      2.62 o 
  -4   2 -14        7.97       11.77      3.37 o 
  -3   2 -14       50.88       63.19      5.22 o 
  -2   2 -14       15.32       12.54      3.31 o 
  -1   2 -14       33.58       32.58      3.85 o 
   0   2 -14       12.72       10.91      2.83 o 
  -3   3 -14        2.21        3.12      2.98 o 
  -2   3 -14        1.41        1.69      2.64 o 
  -1   3 -14        0.74        2.68      2.63 o 
  -8   1 -13        2.33        1.39      3.16 o 
  -7   1 -13        0.47       -1.79      2.23 o 
  -6   1 -13        2.16        0.42      1.96 o 
  -5   1 -13        3.63        4.17      2.01 o 
  -4   1 -13       24.29       26.62      2.51 o 
  -3   1 -13       16.73       11.89      2.55 o 
  -2   1 -13       61.84       69.77      4.04 o 
  -1   1 -13       82.06       86.28      3.50 o 
   0   1 -13       37.43       44.04      2.65 o 
  -6   2 -13        3.71        1.03      2.69 o 
  -5   2 -13        2.95        4.78      2.94 o 
  -4   2 -13       41.69       50.07      4.60 o 
  -3   2 -13        4.02        8.19      1.96 o 
  -2   2 -13        0.21       -1.60      1.60 o 
  -1   2 -13       46.54       49.72      2.81 o 
   0   2 -13       25.17       25.34      3.22 o 
  -4   3 -13        1.20       -1.20      2.62 o 
  -3   3 -13        4.88        7.10      2.98 o 
  -2   3 -13        1.54       -1.07      2.53 o 
  -1   3 -13        0.02       -2.43      2.43 o 
  -9   0 -12        2.25        1.53      2.47 o 
  -8   0 -12        2.78       -2.70      2.70 o 
  -7   0 -12       18.71       16.39      3.40 o 
  -6   0 -12       26.14       31.47      3.78 o 
  -5   0 -12       25.95       33.29      3.76 o 
  -4   0 -12        4.24        6.88      2.45 o 
  -3   0 -12       44.94       43.64      3.77 o 
  -2   0 -12       11.85        9.06      2.44 o 
  -1   0 -12       20.47       14.45      2.98 o 
   0   0 -12      488.49      491.48     13.63 o 
   1   0 -12      429.77      426.95     12.09 o 
  -9   1 -12        6.67        4.81      3.44 o 
  -8   1 -12        0.45       -1.74      1.74 o 
  -7   1 -12        0.31       -1.87      1.87 o 
  -6   1 -12        0.57       -0.53      1.77 o 
  -5   1 -12        7.36        6.46      1.96 o 
  -4   1 -12       68.35       70.64      3.34 o 
  -3   1 -12        6.88        4.86      1.74 o 
  -2   1 -12        2.94        0.19      1.50 o 
  -1   1 -12       29.73       29.43      2.27 o 
   0   1 -12       34.54       44.03      2.61 o 
   1   1 -12      151.59      157.30      5.86 o 
  -7   2 -12        4.95        3.29      2.67 o 
  -6   2 -12        4.64        2.11      2.73 o 
  -5   2 -12        2.92        1.06      4.70 o 
  -4   2 -12       25.24       27.54      2.42 o 
  -3   2 -12        1.84       -0.22      1.57 o 
  -2   2 -12       76.05       69.81      3.14 o 
  -1   2 -12        2.20        2.15      1.45 o 
   0   2 -12       20.78       23.41      2.89 o 
  -5   3 -12        4.93        1.55      2.59 o 
  -4   3 -12       11.72       16.83      3.26 o 
  -3   3 -12       12.90       10.49      2.96 o 
  -2   3 -12        0.72        3.36      2.57 o 
  -1   3 -12       12.74       13.58      2.80 o 
  -2   4 -12        3.13        3.60      2.45 o 
 -10   1 -11        3.96        2.66      3.12 o 
  -9   1 -11        4.75        1.83      1.90 o 
  -8   1 -11        1.19       -0.60      1.87 o 
  -7   1 -11        0.63       -0.94      1.73 o 
  -6   1 -11       10.82       10.99      2.10 o 
  -5   1 -11       13.66       14.48      1.99 o 
  -4   1 -11        1.87        1.61      1.51 o 
  -3   1 -11       28.31       28.23      2.16 o 
  -2   1 -11        3.95        2.58      1.35 o 
  -1   1 -11        8.78        9.96      1.59 o 
   0   1 -11       15.54       15.27      1.67 o 
   1   1 -11      198.59      204.43      6.90 o 
  -7   2 -11        0.21       -1.39      2.44 o 
  -6   2 -11        0.84        0.03      1.76 o 
  -5   2 -11        2.25        0.18      2.59 o 
  -4   2 -11        4.46        3.49      1.61 o 
  -3   2 -11       14.50       11.71      1.76 o 
  -2   2 -11       12.53       11.56      1.65 o 
  -1   2 -11        9.44        8.33      1.53 o 
   0   2 -11       84.77       88.83      2.96 o 
  -6   3 -11        0.92       -1.96      2.38 o 
  -5   3 -11        3.21        2.08      2.62 o 
  -4   3 -11        3.98        6.80      2.70 o 
  -3   3 -11        2.19        1.08      2.33 o 
  -2   3 -11        5.94        4.97      2.50 o 
  -1   3 -11        5.24        4.96      2.32 o 
  -3   4 -11        0.11       -1.32      2.26 o 
  -2   4 -11        3.62        6.57      2.62 o 
 -10   0 -10       15.43       10.50      2.86 o 
  -9   0 -10        2.38        2.39      2.77 o 
  -8   0 -10       63.03       71.67      4.94 o 
  -7   0 -10       21.66       18.12      3.10 o 
  -6   0 -10       15.04       15.95      2.74 o 
  -5   0 -10        2.58        5.39      2.20 o 
  -4   0 -10       24.49       21.30      2.62 o 
  -3   0 -10       21.55       27.34      2.76 o 
  -2   0 -10       51.90       55.01      3.45 o 
  -1   0 -10       11.01       10.55      1.95 o 
   0   0 -10       90.64       91.16      2.93 o 
   1   0 -10       14.87       13.14      1.65 o 
   2   0 -10       51.05       41.14      3.06 o 
   3   0 -10      202.62      197.32      6.73 o 
 -10   1 -10       10.44        8.41      3.36 o 
  -9   1 -10        7.28        4.05      1.95 o 
  -8   1 -10       14.49       13.79      2.16 o 
  -7   1 -10       10.76        9.21      1.92 o 
  -6   1 -10       13.83       14.17      3.80 o 
  -5   1 -10        6.68        5.72      1.59 o 
  -4   1 -10       23.11       21.83      1.89 o 
  -3   1 -10       80.86       80.29      3.01 o 
  -2   1 -10       94.88       94.01      3.21 o 
  -1   1 -10       89.49       85.33      2.48 o 
   0   1 -10      438.24      439.29      7.15 o 
   1   1 -10       28.10       25.29      2.86 o 
   2   1 -10       98.60       99.90      3.27 o 
   3   1 -10       25.05       21.10      2.41 o 
  -8   2 -10        1.12       -0.02      2.02 o 
  -7   2 -10        0.85       -1.54      1.70 o 
  -6   2 -10       34.35       32.39      4.28 o 
  -5   2 -10        3.09        1.90      1.55 o 
  -4   2 -10       16.64       13.57      1.75 o 
  -3   2 -10        6.41        4.97      1.42 o 
  -2   2 -10        1.21       -0.90      0.90 o 
  -1   2 -10        2.19        1.59      1.42 o 
   0   2 -10       41.37       49.23      1.85 o 
   1   2 -10        1.22        1.92      1.90 o 
   2   2 -10       35.78       30.88      3.28 o 
   3   2 -10       41.67       40.64      3.52 o 
  -7   3 -10        4.18        4.46      2.62 o 
  -6   3 -10        0.70       -2.45      2.45 o 
  -5   3 -10        4.61        2.22      2.43 o 
  -4   3 -10        4.29        4.26      2.41 o 
  -3   3 -10       13.18       13.09      2.65 o 
  -2   3 -10        2.32       -0.11      1.52 o 
  -1   3 -10      105.30      103.12      3.65 o 
   0   3 -10       18.58       14.37      2.45 o 
   1   3 -10       47.37       52.44      4.18 o 
   2   3 -10       15.29       12.91      2.65 o 
   3   3 -10       32.08       26.26      3.17 o 
  -5   4 -10        8.75       12.60      2.97 o 
  -4   4 -10        3.97        2.90      2.44 o 
  -3   4 -10       17.16       20.40      3.17 o 
  -2   4 -10        0.41        4.44      2.38 o 
 -11   1  -9       13.35        8.78      3.16 o 
 -10   1  -9        1.42       -1.79      1.79 o 
  -9   1  -9        2.38        3.77      1.84 o 
  -8   1  -9        4.95        3.04      1.74 o 
  -7   1  -9        1.15        1.23      1.55 o 
  -6   1  -9       16.19       15.42      1.84 o 
  -5   1  -9       11.68        9.62      1.57 o 
  -4   1  -9       57.98       53.32      2.44 o 
  -3   1  -9       19.06       17.53      1.37 o 
  -2   1  -9       19.44       21.90      1.38 o 
  -1   1  -9        5.93        2.77      0.79 o 
   0   1  -9      119.82      114.73      2.28 o 
   1   1  -9       29.76       24.69      1.94 o 
   2   1  -9       50.11       52.41      2.19 o 
   3   1  -9      157.78      152.90      3.83 o 
   4   1  -9      125.76      131.10      4.26 o 
   5   1  -9       21.85       22.41      2.38 o 
  -9   2  -9        1.38        2.32      2.47 o 
  -8   2  -9        4.18        3.15      1.88 o 
  -7   2  -9       15.58       10.79      1.92 o 
  -6   2  -9       21.57       19.34      2.04 o 
  -5   2  -9       13.85       14.05      2.20 o 
  -4   2  -9        5.23        4.53      1.07 o 
  -3   2  -9       14.43       14.26      1.24 o 
  -2   2  -9        8.33        8.24      1.10 o 
  -1   2  -9       64.24       58.82      2.05 o 
   0   2  -9      155.21      161.53      3.15 o 
   1   2  -9      107.86      112.76      9.15 o 
   2   2  -9       97.95       98.77      2.85 o 
   3   2  -9       80.02       73.92      4.60 o 
   4   2  -9      105.79       99.73      2.99 o 
   5   2  -9       71.75       72.59      4.26 o 
  -7   3  -9        1.52       -0.01      2.49 o 
  -6   3  -9        0.43       -2.05      2.05 o 
  -5   3  -9        5.44        4.48      2.39 o 
  -4   3  -9        1.40        1.37      2.19 o 
  -3   3  -9        3.68        2.11      1.07 o 
  -2   3  -9        7.04        8.52      1.21 o 
  -1   3  -9       21.21       21.97      1.94 o 
   0   3  -9        3.02        2.82      1.36 o 
   1   3  -9        3.26       -1.91      1.91 o 
   2   3  -9       20.21       14.45      2.64 o 
   3   3  -9       64.51       58.22      4.26 o 
   4   3  -9       69.09       59.10      4.53 o 
  -6   4  -9        6.23        2.83      2.56 o 
  -5   4  -9        4.62        3.30      2.45 o 
  -4   4  -9       17.49       17.48      3.03 o 
  -3   4  -9        1.51        1.60      2.34 o 
  -2   4  -9        6.39        4.37      2.32 o 
 -11   0  -8       10.07        9.30      2.98 o 
 -10   0  -8       33.79       37.57      4.24 o 
  -9   0  -8      284.71      301.87     10.21 o 
  -8   0  -8       30.13       38.69      3.76 o 
  -7   0  -8       80.61       83.91      4.63 o 
  -6   0  -8        1.47        6.87      2.03 o 
  -5   0  -8      123.36      133.36      5.23 o 
  -4   0  -8      107.00      115.36      3.29 o 
  -3   0  -8      148.37      141.73      3.72 o 
  -2   0  -8     1342.45     1456.98     25.19 o 
  -1   0  -8       90.05       92.77      3.03 o 
   0   0  -8        8.68        8.35      1.04 o 
   1   0  -8       59.25       53.39      5.14 o 
   2   0  -8      399.60      371.04     10.34 o 
   3   0  -8     1067.69     1168.38     28.89 o 
   4   0  -8       67.08       65.16      3.34 o 
   5   0  -8       11.24        8.13      1.51 o 
 -11   1  -8        6.49        8.17      3.28 o 
 -10   1  -8       20.38       14.58      2.26 o 
  -9   1  -8        2.31       -0.08      1.70 o 
  -8   1  -8       18.07       17.52      2.24 o 
  -7   1  -8      116.12      124.23      3.98 o 
  -6   1  -8       33.95       43.36      2.42 o 
  -5   1  -8       80.67       77.76      2.87 o 
  -4   1  -8       24.88       27.72      1.50 o 
  -3   1  -8      498.02      505.69      7.93 o 
  -2   1  -8       15.76       14.54      0.94 o 
  -1   1  -8      360.12      357.81      6.77 o 
   0   1  -8      178.12      186.68      3.00 o 
   1   1  -8       60.73       56.04      1.72 o 
   2   1  -8       58.29       63.49      2.20 o 
   3   1  -8      136.29      136.09      3.47 o 
   4   1  -8       74.87       71.98      2.37 o 
   5   1  -8        3.51        3.44      0.93 o 
   6   1  -8       92.41       91.66      4.37 o 
  -9   2  -8        3.37        0.76      1.74 o 
  -8   2  -8       17.29       17.64      2.11 o 
  -7   2  -8        9.15        9.45      1.78 o 
  -6   2  -8       28.91       31.63      2.30 o 
  -5   2  -8       79.27       79.46      2.39 o 
  -4   2  -8        8.49       11.12      1.14 o 
  -3   2  -8        2.02        0.37      0.86 o 
  -2   2  -8       60.84       58.26      2.25 o 
  -1   2  -8      140.55      147.13      2.60 o 
   0   2  -8      111.83      123.18      2.23 o 
   1   2  -8      120.23      116.57      2.93 o 
   2   2  -8        4.95        3.95      0.85 o 
   3   2  -8       74.28       68.99      2.23 o 
   4   2  -8       25.62       24.80      1.61 o 
   5   2  -8       67.24       66.01      2.38 o 
   6   2  -8       59.03       57.79      3.84 o 
  -8   3  -8        3.48       -0.53      2.32 o 
  -7   3  -8        5.58        4.27      2.45 o 
  -6   3  -8        0.82        1.03      2.12 o 
  -5   3  -8        3.46        2.87      1.45 o 
  -4   3  -8       12.84       11.61      1.27 o 
  -3   3  -8       98.13      106.62      2.71 o 
  -2   3  -8       88.52       96.00      3.31 o 
  -1   3  -8       14.21       11.53      1.62 o 
   0   3  -8       15.60       15.03      1.59 o 
   1   3  -8       28.98       31.01      3.04 o 
   2   3  -8       23.95       21.50      2.60 o 
   3   3  -8       84.78       72.95      4.33 o 
   4   3  -8      152.05      156.14      6.45 o 
   5   3  -8      261.80      280.23      9.29 o 
  -6   4  -8        4.46        4.54      2.50 o 
  -5   4  -8       12.77       12.54      2.85 o 
  -4   4  -8       12.16       18.22      2.88 o 
  -3   4  -8        7.83        5.65      2.48 o 
  -2   4  -8        2.37        4.16      2.29 o 
  -4   5  -8        3.49        2.26      2.21 o 
 -12   1  -7       10.65        7.24      3.20 o 
 -11   1  -7        1.01       -0.80      1.76 o 
 -10   1  -7        3.71        2.72      1.81 o 
  -9   1  -7        9.34        9.27      3.01 o 
  -8   1  -7       65.85       70.94      3.15 o 
  -7   1  -7      202.43      220.58      5.46 o 
  -6   1  -7       26.79       25.88      1.99 o 
  -5   1  -7       85.21       82.15      2.25 o 
  -4   1  -7       18.46       12.77      0.95 o 
  -3   1  -7       61.35       69.45      1.73 o 
  -2   1  -7      197.58      188.16      3.67 o 
  -1   1  -7       43.68       47.79      1.36 o 
   0   1  -7      244.24      245.26      3.64 o 
   1   1  -7      275.14      260.61      4.61 o 
   2   1  -7      405.41      411.51     15.58 o 
   3   1  -7      209.16      213.78      4.54 o 
   4   1  -7       99.36       95.15      2.67 o 
   5   1  -7       16.84       15.49      1.17 o 
   6   1  -7        9.90       10.62      1.13 o 
 -10   2  -7        0.14       -1.01      1.66 o 
  -9   2  -7        3.27        1.77      1.70 o 
  -8   2  -7       40.30       40.82      3.46 o 
  -7   2  -7        0.05       -0.26      2.05 o 
  -6   2  -7        1.67        1.89      1.02 o 
  -5   2  -7      103.71      105.46      2.66 o 
  -4   2  -7       37.60       36.07      1.60 o 
  -3   2  -7       24.76       26.77      1.46 o 
  -2   2  -7      102.07      101.19      2.99 o 
  -1   2  -7      166.90      159.25      2.64 o 
   0   2  -7       62.76       71.22      1.83 o 
   1   2  -7      157.99      167.50      3.60 o 
   2   2  -7       17.10       18.44      1.26 o 
   3   2  -7       62.08       61.07      1.94 o 
   4   2  -7      163.32      163.15      3.73 o 
   5   2  -7       78.88       78.84      2.86 o 
   6   2  -7       62.20       59.20      2.24 o 
  -9   3  -7        3.20        3.43      2.40 o 
  -8   3  -7        0.84        1.86      2.31 o 
  -7   3  -7        0.29       -1.33      2.12 o 
  -6   3  -7        7.29        5.59      1.57 o 
  -5   3  -7        9.73       12.55      1.63 o 
  -4   3  -7       43.62       43.21      3.22 o 
  -3   3  -7       30.78       34.94      1.71 o 
  -2   3  -7       14.06       14.10      1.92 o 
  -1   3  -7        2.14       -1.09      1.09 o 
   0   3  -7       48.65       48.71      4.25 o 
   1   3  -7        8.10        9.23      1.96 o 
   2   3  -7       25.69       24.22      2.53 o 
   3   3  -7       18.01       16.90      2.41 o 
   4   3  -7       11.78       13.95      2.34 o 
   5   3  -7      202.72      218.09      7.66 o 
   6   3  -7       10.69       12.11      2.36 o 
  -7   4  -7        0.81       -0.97      2.14 o 
  -6   4  -7        5.69        0.85      2.35 o 
  -5   4  -7       18.01       18.85      2.89 o 
  -4   4  -7       17.29       17.68      2.74 o 
  -3   4  -7        7.29        5.96      2.35 o 
  -2   4  -7       17.29       16.37      2.61 o 
  -5   5  -7        2.53       -0.88      1.97 o 
  -4   5  -7        0.71        0.57      2.12 o 
 -12   0  -6        0.47       -1.18      2.42 o 
 -11   0  -6       40.53       53.38      4.48 o 
 -10   0  -6       73.82       99.35      5.37 o 
  -9   0  -6       13.75       17.32      2.90 o 
  -8   0  -6       85.09       92.81      4.73 o 
  -7   0  -6       90.13       88.15      4.31 o 
  -6   0  -6      101.85      108.17      4.48 o 
  -5   0  -6       26.13       23.48      1.58 o 
  -4   0  -6      179.90      173.35      4.05 o 
  -3   0  -6      624.88      635.78     14.51 o 
  -2   0  -6      229.44      239.35      4.77 o 
  -1   0  -6      173.41      174.56      5.26 o 
   0   0  -6      241.46      229.15      4.67 o 
   1   0  -6      612.53      569.54     10.32 o 
   2   0  -6     3337.21     3493.45     81.53 o 
   3   0  -6     2326.83     2395.45     58.96 o 
   4   0  -6     3687.80     3695.18     89.43 o 
   5   0  -6     1514.32     1571.53     38.58 o 
   6   0  -6       79.48       67.38      3.22 o 
   7   0  -6       76.64       81.78      3.68 o 
 -12   1  -6        7.07        9.26      3.00 o 
 -11   1  -6        0.27       -1.06      2.76 o 
 -10   1  -6        5.36        5.05      1.78 o 
  -9   1  -6        9.03        8.91      1.82 o 
  -8   1  -6      195.90      213.01      5.39 o 
  -7   1  -6       32.90       38.58      2.25 o 
  -6   1  -6       27.36       24.89      1.47 o 
  -5   1  -6       48.61       43.20      1.66 o 
  -4   1  -6       77.97       72.76      1.69 o 
  -3   1  -6       14.69       15.45      0.85 o 
  -2   1  -6      383.74      342.20      9.43 o 
  -1   1  -6     1940.04     2048.59     32.63 o 
   0   1  -6      174.70      159.84      2.55 o 
   1   1  -6      615.37      651.92      9.67 o 
   2   1  -6      234.25      237.48      5.32 o 
   3   1  -6      902.41      959.52     22.87 o 
   4   1  -6      310.85      313.03      8.67 o 
   5   1  -6       76.87       80.19      2.37 o 
   6   1  -6      127.64      125.34      4.34 o 
   7   1  -6      106.49       98.71      4.33 o 
 -11   2  -6        1.01        0.40      2.65 o 
 -10   2  -6        2.43        0.87      1.71 o 
  -9   2  -6        1.87       -1.20      1.55 o 
  -8   2  -6        0.69       -0.58      1.39 o 
  -7   2  -6       51.20       53.48      2.08 o 
  -6   2  -6      212.29      226.19      4.28 o 
  -5   2  -6      180.87      177.80      3.53 o 
  -4   2  -6       58.63       53.63      1.74 o 
  -3   2  -6       39.66       34.23      1.48 o 
  -2   2  -6      131.86      140.82      3.25 o 
  -1   2  -6      132.17      137.12      2.84 o 
   0   2  -6       98.96       91.36      2.02 o 
   1   2  -6      282.19      303.99      5.74 o 
   2   2  -6      354.71      358.35      6.65 o 
   3   2  -6       95.06       98.64      2.43 o 
   4   2  -6       57.29       53.90      2.58 o 
   5   2  -6       35.85       32.04      1.59 o 
   6   2  -6       51.93       48.31      2.47 o 
   7   2  -6       29.32       25.12      2.74 o 
  -9   3  -6        1.89       -0.42      2.20 o 
  -8   3  -6        9.35        8.83      2.41 o 
  -7   3  -6        3.96        2.28      1.46 o 
  -6   3  -6       56.53       63.42      2.75 o 
  -5   3  -6       14.42       12.04      1.23 o 
  -4   3  -6       65.82       68.01      2.23 o 
  -3   3  -6      286.20      281.93      6.14 o 
  -2   3  -6        3.57        4.69      0.81 o 
  -1   3  -6        0.41       -0.01      1.05 o 
   0   3  -6       45.60       45.23      3.21 o 
   1   3  -6       66.67       72.00      3.67 o 
   2   3  -6       61.26       54.43      3.32 o 
   3   3  -6       52.84       54.62      3.42 o 
   4   3  -6      312.12      304.76      9.18 o 
   5   3  -6       27.93       28.60      3.09 o 
   6   3  -6        2.34        5.60      1.93 o 
   7   3  -6       33.60       33.54      3.18 o 
  -8   4  -6        2.32        1.81      2.17 o 
  -7   4  -6        5.34        4.78      2.41 o 
  -6   4  -6       16.69       13.85      2.62 o 
  -5   4  -6        4.88        3.15      2.08 o 
  -4   4  -6       25.76       24.18      2.84 o 
  -3   4  -6        6.12        4.79      2.23 o 
  -2   4  -6       17.02       18.86      2.51 o 
  -6   5  -6        4.50        4.25      2.14 o 
  -5   5  -6        0.82       -2.00      2.00 o 
  -4   5  -6        0.18       -1.75      1.84 o 
 -12   1  -5        0.85       -0.61      2.49 o 
 -11   1  -5        0.38       -1.11      1.55 o 
 -10   1  -5        8.37        7.77      1.79 o 
  -9   1  -5       45.05       48.11      3.46 o 
  -8   1  -5       35.63       30.31      2.23 o 
  -7   1  -5       78.45       81.41      2.26 o 
  -6   1  -5        2.86        4.90      1.18 o 
  -5   1  -5      163.25      150.60      2.99 o 
  -4   1  -5       58.18       54.15      1.61 o 
  -3   1  -5      323.08      327.57      4.52 o 
  -2   1  -5      937.46      972.08     12.06 o 
  -1   1  -5      207.72      207.63      2.97 o 
   0   1  -5       55.58       51.78      1.12 o 
   1   1  -5       60.05       56.24      2.10 o 
   2   1  -5      270.01      268.08      5.08 o 
   3   1  -5      349.84      393.99     12.90 o 
   4   1  -5       55.50       60.75      2.68 o 
   5   1  -5      251.97      282.32      5.58 o 
   6   1  -5       25.00       25.29      1.47 o 
   7   1  -5       32.28       28.85      1.71 o 
 -11   2  -5        0.30       -1.53      1.53 o 
 -10   2  -5        4.26        4.78      1.65 o 
  -9   2  -5        8.62        4.69      1.59 o 
  -8   2  -5       22.66       23.12      1.87 o 
  -7   2  -5       39.17       45.80      1.86 o 
  -6   2  -5      365.67      374.46      6.20 o 
  -5   2  -5        3.46        2.89      0.81 o 
  -4   2  -5      199.14      203.32      3.72 o 
  -3   2  -5       81.62       76.14      1.93 o 
  -2   2  -5      366.43      365.82      5.81 o 
  -1   2  -5      330.65      361.51      7.07 o 
   0   2  -5       64.57       64.36      2.20 o 
   1   2  -5      392.12      412.87     11.25 o 
   2   2  -5       12.07       12.39      1.63 o 
   3   2  -5      839.17      804.46     20.61 o 
   4   2  -5       25.06       23.40      1.18 o 
   5   2  -5      179.83      182.83      4.55 o 
   6   2  -5        6.38        4.46      0.93 o 
   7   2  -5       62.16       57.95      2.00 o 
   8   2  -5       60.00       67.72      3.04 o 
   9   2  -5       21.80       24.23      2.26 o 
  10   2  -5        3.43        2.14      1.56 o 
 -10   3  -5        2.18       -0.10      2.23 o 
  -9   3  -5        1.33       -0.82      2.01 o 
  -8   3  -5        1.45        0.79      1.98 o 
  -7   3  -5       17.46       20.21      1.87 o 
  -6   3  -5        3.10        4.68      1.36 o 
  -5   3  -5       25.08       20.95      1.33 o 
  -4   3  -5       78.13       91.03      2.40 o 
  -3   3  -5      260.81      263.62      5.59 o 
  -2   3  -5       30.53       34.48      1.32 o 
  -1   3  -5       75.39       78.51      2.52 o 
   0   3  -5        2.66        1.84      1.43 o 
   1   3  -5       11.81        8.03      1.75 o 
   2   3  -5      204.54      206.16      6.63 o 
   3   3  -5        6.51        7.88      1.78 o 
   4   3  -5       76.00       87.74      4.03 o 
   5   3  -5       32.77       35.52      2.93 o 
   6   3  -5        5.81        5.35      1.78 o 
   7   3  -5        4.74        4.53      1.79 o 
  -8   4  -5        3.69        3.46      2.30 o 
  -7   4  -5       10.35        7.56      2.34 o 
  -6   4  -5        2.45        0.79      1.98 o 
  -5   4  -5       17.83       16.98      2.54 o 
  -4   4  -5       47.31       50.19      3.50 o 
  -3   4  -5        1.00       -1.90      1.90 o 
  -2   4  -5       74.71       74.27      3.98 o 
   0   4  -5       12.43       12.46      2.17 o 
   1   4  -5       35.91       39.81      3.01 o 
   2   4  -5        2.00        3.79      1.75 o 
  -6   5  -5        0.80        0.52      1.94 o 
  -5   5  -5        2.81        3.99      1.99 o 
  -4   5  -5        0.23        1.13      1.84 o 
 -12   0  -4       16.39       13.88      2.92 o 
 -11   0  -4       25.58       29.59      3.38 o 
 -10   0  -4        7.14        5.09      2.31 o 
  -9   0  -4       30.44       38.34      3.23 o 
  -8   0  -4       50.18       46.74      3.11 o 
  -7   0  -4       29.05       27.03      2.34 o 
  -6   0  -4        6.90        7.81      1.48 o 
  -5   0  -4       96.97       98.26      4.54 o 
  -4   0  -4      212.33      217.41      5.33 o 
  -3   0  -4      650.57      643.27     11.45 o 
  -2   0  -4      197.71      185.03      3.95 o 
  -1   0  -4     1296.31     1268.54     21.45 o 
   0   0  -4      488.44      495.64     12.29 o 
   1   0  -4     7376.49     7496.50    172.54 o 
   2   0  -4     2117.04     2104.43     49.74 o 
   3   0  -4      857.03      817.62     20.26 o 
   4   0  -4     2278.21     2424.98     56.06 o 
   5   0  -4      307.59      305.45      8.24 o 
   6   0  -4      140.21      128.59      4.44 o 
   7   0  -4      198.15      214.34      6.54 o 
  13   0  -4        2.96        1.84      1.93 o 
  14   0  -4        1.41       -1.27      2.02 o 
 -13   1  -4        2.67        2.47      2.41 o 
 -12   1  -4        0.78       -1.02      1.52 o 
 -11   1  -4        0.04       -0.50      1.51 o 
 -10   1  -4       19.10       21.55      2.01 o 
  -9   1  -4        6.50        5.14      2.22 o 
  -8   1  -4        7.94        7.62      1.37 o 
  -7   1  -4        8.74       10.55      1.26 o 
  -6   1  -4       67.23       69.87      1.93 o 
  -5   1  -4      155.79      157.26      2.98 o 
  -4   1  -4      199.57      199.58      3.44 o 
  -3   1  -4      548.25      520.41      7.68 o 
  -2   1  -4      583.51      552.87      6.95 o 
  -1   1  -4       17.52       14.16      0.65 o 
   0   1  -4      187.33      194.37      2.68 o 
   1   1  -4      523.00      523.18      9.08 o 
   2   1  -4      116.67      108.14      2.37 o 
   3   1  -4      229.47      213.99      4.18 o 
   4   1  -4       75.18       77.33      2.47 o 
   5   1  -4      344.70      360.25      7.13 o 
   6   1  -4       10.69        9.22      0.98 o 
   7   1  -4       22.98       21.29      1.55 o 
  11   1  -4       21.85       28.80      2.86 o 
  12   1  -4       21.93       15.12      2.41 o 
  14   1  -4        1.60        1.60      1.96 o 
 -12   2  -4        0.73        1.36      2.59 o 
 -11   2  -4        2.60        3.06      1.57 o 
 -10   2  -4        0.98       -0.12      1.65 o 
  -9   2  -4        6.02        2.75      1.42 o 
  -8   2  -4        4.83        5.46      1.36 o 
  -7   2  -4       76.61       69.04      2.15 o 
  -6   2  -4       44.43       41.93      1.63 o 
  -5   2  -4       17.97       19.94      1.16 o 
  -4   2  -4        6.68        6.59      0.81 o 
  -3   2  -4       37.87       41.10      1.42 o 
  -2   2  -4      556.25      547.08      8.13 o 
  -1   2  -4      138.89      129.31      3.92 o 
   0   2  -4      212.02      206.44      4.33 o 
   1   2  -4       11.54       12.75      1.50 o 
   2   2  -4       54.63       56.89      2.65 o 
   3   2  -4       13.99       12.96      1.54 o 
   4   2  -4       65.15       65.28      3.12 o 
   5   2  -4      171.22      168.20      2.87 o 
   6   2  -4      176.52      172.23      3.81 o 
   7   2  -4      124.92      128.73      2.59 o 
   8   2  -4       30.49       33.44      2.27 o 
   9   2  -4       42.65       44.05      2.71 o 
  10   2  -4       25.94       21.97      2.47 o 
 -10   3  -4        0.65       -1.98      1.98 o 
  -9   3  -4        1.80       -0.07      1.94 o 
  -8   3  -4       16.60       14.32      1.73 o 
  -7   3  -4       11.39       13.19      1.61 o 
  -6   3  -4       13.56       15.87      1.23 o 
  -5   3  -4      350.87      340.00      5.63 o 
  -4   3  -4      539.01      542.77      8.17 o 
  -3   3  -4       21.27       23.91      1.64 o 
  -2   3  -4       32.95       29.36      1.95 o 
  -1   3  -4      182.43      200.97      5.50 o 
   0   3  -4        2.89        0.72      1.44 o 
   1   3  -4      139.62      127.52      4.63 o 
   2   3  -4       44.65       53.67      2.91 o 
   3   3  -4       88.78       95.53      3.96 o 
   4   3  -4       35.24       31.49      2.49 o 
   5   3  -4       66.03       67.74      3.55 o 
   6   3  -4        7.43        6.81      1.72 o 
   7   3  -4       18.70       21.68      2.40 o 
  -9   4  -4        5.27        7.76      2.44 o 
  -8   4  -4       24.54       25.05      2.94 o 
  -7   4  -4       27.36       20.89      2.66 o 
  -6   4  -4        8.46        7.87      2.14 o 
  -5   4  -4        9.88        6.48      2.07 o 
  -4   4  -4       14.45       10.32      2.19 o 
  -3   4  -4       13.32       10.54      2.28 o 
  -2   4  -4      195.60      196.73      5.75 o 
  -1   4  -4      131.59      140.96      5.05 o 
   0   4  -4        4.84        8.92      1.84 o 
   1   4  -4       30.68       37.01      2.65 o 
   2   4  -4        3.69        2.24      1.51 o 
   3   4  -4        5.87        8.37      1.85 o 
  -7   5  -4        2.76        0.43      1.87 o 
  -6   5  -4        1.91        2.08      1.94 o 
  -5   5  -4        1.39       -0.40      1.69 o 
  -4   5  -4        2.18        3.74      1.75 o 
 -13   1  -3        0.66       -1.82      2.08 o 
 -12   1  -3        0.16       -1.33      1.33 o 
 -11   1  -3        2.03        3.23      1.50 o 
 -10   1  -3        0.73       -1.27      1.27 o 
  -9   1  -3       15.72       14.44      1.66 o 
  -8   1  -3       68.72       68.67      2.51 o 
  -7   1  -3       30.31       26.04      1.58 o 
  -6   1  -3      103.24       93.42      2.65 o 
  -5   1  -3       52.83       48.27      1.46 o 
  -4   1  -3      239.48      234.04      3.84 o 
  -3   1  -3      134.76      130.27      2.36 o 
  -2   1  -3      651.73      674.01      9.63 o 
  -1   1  -3     1967.39     2003.84     24.07 o 
   0   1  -3     2333.64     2359.07     32.75 o 
   1   1  -3     1284.90     1301.53     21.82 o 
   2   1  -3      396.88      375.65      6.72 o 
   3   1  -3       74.95       67.96      2.13 o 
   4   1  -3      290.98      277.94      9.89 o 
   5   1  -3       43.56       31.58      3.07 o 
   6   1  -3      148.16      144.44      3.37 o 
   7   1  -3       25.83       21.88      1.59 o 
   9   1  -3       13.46       11.77      1.84 o 
  10   1  -3       17.77       16.70      2.11 o 
  11   1  -3       27.53       27.60      2.83 o 
  12   1  -3       14.42       10.99      2.31 o 
  13   1  -3        4.83        2.35      2.00 o 
  14   1  -3        1.24        0.91      1.96 o 
 -12   2  -3        2.30        1.68      2.41 o 
 -11   2  -3       10.40       12.47      2.19 o 
 -10   2  -3        7.28        2.51      1.41 o 
  -9   2  -3       11.73       13.03      1.59 o 
  -8   2  -3       62.32       63.40      2.49 o 
  -7   2  -3       68.73       64.59      2.46 o 
  -6   2  -3       39.91       40.09      1.47 o 
  -5   2  -3       93.37       78.40      1.93 o 
  -4   2  -3      161.62      148.23      2.76 o 
  -3   2  -3      678.33      646.05      9.41 o 
  -2   2  -3      548.27      539.76      9.83 o 
  -1   2  -3      329.31      348.23      5.31 o 
   0   2  -3     1262.65     1295.49     22.68 o 
   1   2  -3       23.71       14.28      1.63 o 
   2   2  -3      225.03      209.88      6.02 o 
   3   2  -3      103.49       93.35      3.55 o 
   4   2  -3      208.24      208.25      6.18 o 
   5   2  -3        4.62        0.18      0.79 o 
   6   2  -3       25.86       26.17      1.46 o 
   7   2  -3        6.59        3.75      0.75 o 
   8   2  -3        0.47       -1.15      1.15 o 
   9   2  -3       24.90       25.34      2.41 o 
  10   2  -3        0.34       -1.57      1.57 o 
 -10   3  -3        2.73        2.83      2.17 o 
  -9   3  -3        1.78        1.41      1.35 o 
  -8   3  -3       11.68       13.35      1.60 o 
  -7   3  -3       13.56       13.56      1.48 o 
  -6   3  -3      176.02      188.13      3.63 o 
  -5   3  -3       65.53       59.42      1.95 o 
  -4   3  -3       12.92       13.98      1.26 o 
  -3   3  -3       10.87       12.91      1.14 o 
  -2   3  -3       13.70       13.26      1.12 o 
  -1   3  -3       37.46       35.78      1.64 o 
   0   3  -3       10.44        3.92      1.61 o 
   1   3  -3      398.17      393.80     10.97 o 
   2   3  -3       57.32       66.44      3.02 o 
   3   3  -3       10.94       11.53      1.59 o 
   4   3  -3       36.60       37.16      2.52 o 
   5   3  -3        2.45        2.86      1.41 o 
   6   3  -3       21.72       19.41      2.05 o 
   7   3  -3        0.12       -1.03      1.54 o 
  -9   4  -3        1.98        0.56      2.04 o 
  -8   4  -3       39.23       35.24      3.30 o 
  -7   4  -3       16.04       13.28      2.29 o 
  -6   4  -3        7.13        5.05      1.98 o 
  -5   4  -3       35.36       37.75      3.06 o 
  -4   4  -3       19.82       18.63      2.32 o 
  -3   4  -3      168.24      164.04      3.98 o 
  -2   4  -3       48.45       52.12      5.26 o 
  -1   4  -3       33.23       34.82      2.50 o 
   0   4  -3       94.88      103.63      4.04 o 
   1   4  -3        1.63        2.97      1.49 o 
   2   4  -3        1.54        3.58      1.48 o 
   3   4  -3        1.70        1.42      1.57 o 
  -8   5  -3        0.44       -1.29      1.77 o 
  -7   5  -3        7.08        6.73      2.14 o 
  -6   5  -3        1.67        1.14      1.75 o 
  -5   5  -3        2.21       -0.43      1.59 o 
  -4   5  -3        3.90        4.33      1.63 o 
 -13   0  -2       19.48       17.58      2.75 o 
 -12   0  -2       15.05       13.62      2.69 o 
 -11   0  -2       24.26       21.64      2.78 o 
 -10   0  -2       22.12       25.51      2.71 o 
  -9   0  -2       30.67       27.37      2.61 o 
  -8   0  -2       25.34       24.97      2.25 o 
  -7   0  -2      107.75      110.27      4.22 o 
  -6   0  -2      625.63      618.44     16.33 o 
  -5   0  -2      368.07      357.73      9.42 o 
  -4   0  -2      237.89      219.75      6.33 o 
  -3   0  -2       99.83       89.42      2.03 o 
  -2   0  -2     6487.83     6196.43    106.79 o 
  -1   0  -2     2838.42     2775.42     93.35 o 
   0   0  -2      645.71      619.51     14.25 o 
   1   0  -2     4490.42     4230.31     99.84 o 
   2   0  -2      828.83      790.09     18.99 o 
   3   0  -2     6351.61     5881.10    144.24 o 
   4   0  -2      741.21      677.58     17.45 o 
   5   0  -2      356.98      347.14      8.91 o 
   6   0  -2       28.63       23.78      1.96 o 
   7   0  -2        9.70        5.21      1.45 o 
  11   0  -2        6.43        4.12      1.78 o 
  12   0  -2        8.04        4.18      2.02 o 
  13   0  -2        3.91        1.30      2.01 o 
  14   0  -2        0.49       -0.07      2.03 o 
 -13   1  -2        0.57        0.13      2.14 o 
 -12   1  -2        8.66        7.84      1.68 o 
 -11   1  -2        1.91        1.22      1.37 o 
 -10   1  -2       22.57       22.87      1.85 o 
  -9   1  -2       13.59       10.83      1.42 o 
  -8   1  -2       49.13       44.20      2.00 o 
  -7   1  -2       75.52       88.51      2.64 o 
  -6   1  -2      141.86      142.41      3.41 o 
  -5   1  -2      327.53      325.96      5.15 o 
  -4   1  -2      443.23      417.63      6.24 o 
  -3   1  -2      298.76      301.53      4.54 o 
  -2   1  -2      645.12      638.29      9.06 o 
  -1   1  -2     4529.15     4592.69     78.23 o 
   0   1  -2      904.24      916.13     13.36 o 
   1   1  -2      110.30      106.38      3.07 o 
   2   1  -2     2365.58     2377.22     40.84 o 
   3   1  -2      875.84      886.13     15.27 o 
   4   1  -2      274.72      291.25      5.40 o 
   5   1  -2      518.02      486.89     17.46 o 
   6   1  -2      170.79      180.09      3.92 o 
   7   1  -2      158.97      147.59      2.88 o 
   8   1  -2       22.26       26.40      2.31 o 
   9   1  -2       43.63       48.68      2.86 o 
  10   1  -2       22.07       24.77      2.53 o 
  11   1  -2       35.54       43.50      3.25 o 
  12   1  -2        1.45        0.18      1.35 o 
  13   1  -2        3.22        3.89      2.11 o 
  14   1  -2        0.30        1.40      1.89 o 
 -13   2  -2        0.49       -0.61      2.55 o 
 -12   2  -2        1.33        1.32      2.37 o 
 -11   2  -2        9.14       10.72      1.67 o 
 -10   2  -2        0.73       -0.93      1.26 o 
  -9   2  -2        1.12        0.19      1.14 o 
  -8   2  -2        6.07        5.09      1.18 o 
  -7   2  -2       32.40       29.98      1.70 o 
  -6   2  -2        4.63        4.41      0.73 o 
  -5   2  -2       95.87       99.78      1.86 o 
  -4   2  -2     1486.87     1471.58     18.41 o 
  -3   2  -2      128.35      134.69      2.07 o 
  -2   2  -2      668.19      645.60     11.28 o 
  -1   2  -2       97.94      114.70      2.50 o 
   0   2  -2      233.31      245.33      6.33 o 
   1   2  -2      357.06      346.12      9.18 o 
   2   2  -2        9.88        5.11      1.18 o 
   3   2  -2     1056.28     1085.71     26.70 o 
   4   2  -2      186.99      209.09      4.07 o 
   5   2  -2      472.99      486.53      8.73 o 
   6   2  -2        9.93        7.39      0.76 o 
   7   2  -2       78.19       89.37      2.03 o 
   8   2  -2        9.63       10.08      1.15 o 
   9   2  -2       11.83       10.30      1.79 o 
  10   2  -2       13.94        9.29      2.05 o 
  13   2  -2        9.09        5.02      2.18 o 
 -11   3  -2        1.41       -1.84      1.84 o 
 -10   3  -2        7.09        6.96      2.14 o 
  -9   3  -2        1.00       -0.63      1.26 o 
  -8   3  -2       14.70       14.32      1.54 o 
  -7   3  -2       78.07       82.52      2.76 o 
  -6   3  -2      400.64      399.96      6.37 o 
  -5   3  -2       64.08       60.75      1.91 o 
  -4   3  -2       68.07       69.14      1.67 o 
  -3   3  -2       68.34       66.02      2.74 o 
  -2   3  -2      119.12      121.64      2.78 o 
  -1   3  -2       93.97       96.16      2.41 o 
   1   3  -2     1033.10     1021.57     25.56 o 
   2   3  -2       53.41       68.17      2.85 o 
   3   3  -2       69.15       65.04      2.98 o 
   4   3  -2       28.12       26.40      2.07 o 
   5   3  -2        9.71        6.47      1.51 o 
   6   3  -2        8.25        8.31      1.73 o 
   7   3  -2       10.84       10.04      0.97 o 
   8   3  -2      143.54      135.81      5.59 o 
 -10   4  -2        2.55        0.92      2.08 o 
  -9   4  -2        7.62        4.87      2.22 o 
  -8   4  -2       36.79       37.67      3.28 o 
  -7   4  -2        1.90        0.08      1.70 o 
  -6   4  -2        3.44        3.22      1.72 o 
  -5   4  -2       11.39        7.53      1.83 o 
  -4   4  -2       89.67       93.44      4.03 o 
  -3   4  -2       49.90       48.89      1.89 o 
  -2   4  -2       24.72       26.88      1.51 o 
  -1   4  -2        7.56        4.77      1.38 o 
   0   4  -2        1.26        1.06      1.27 o 
   1   4  -2        0.91        1.01      1.30 o 
   2   4  -2        1.11       -0.09      1.31 o 
   3   4  -2       19.12       16.60      1.89 o 
   4   4  -2       42.56       40.90      2.83 o 
  -8   5  -2        4.74        1.90      1.95 o 
  -7   5  -2        0.87       -0.55      1.72 o 
  -6   5  -2        1.82        0.56      1.60 o 
  -5   5  -2        7.78        5.23      1.66 o 
  -4   5  -2        0.85        1.38      1.39 o 
 -13   1  -1        2.30       -1.96      1.96 o 
 -12   1  -1        2.53        3.68      1.51 o 
 -11   1  -1       19.60       22.80      2.06 o 
 -10   1  -1        2.45        2.20      1.22 o 
  -9   1  -1       44.22       42.34      2.04 o 
  -8   1  -1        4.92        4.38      0.72 o 
  -7   1  -1      190.89      190.63      3.45 o 
  -6   1  -1       66.24       62.71      1.91 o 
  -5   1  -1       10.37        9.85      0.62 o 
  -4   1  -1     1392.39     1384.06     15.73 o 
  -3   1  -1      165.93      145.34      1.91 o 
  -2   1  -1     5965.12     5933.09     76.95 o 
  -1   1  -1     2607.93     2796.91     40.38 o 
   0   1  -1     1002.85     1020.05     24.94 o 
   1   1  -1      233.12      237.36      6.09 o 
   2   1  -1      729.39      729.08     10.57 o 
   3   1  -1      832.95      820.75     30.84 o 
   4   1  -1      122.10      112.70      2.02 o 
   5   1  -1     1080.22     1200.09     16.80 o 
   6   1  -1       20.21       19.73      1.11 o 
   7   1  -1      127.35      127.14      2.63 o 
   8   1  -1       39.06       38.45      2.51 o 
   9   1  -1       41.03       40.72      2.69 o 
  10   1  -1        2.26       -0.61      1.58 o 
  11   1  -1        2.32        1.00      1.33 o 
  12   1  -1       10.34        7.76      1.59 o 
  13   1  -1        0.33       -1.93      1.93 o 
  14   1  -1        0.54       -1.79      1.79 o 
 -13   2  -1        0.46       -2.26      2.26 o 
 -12   2  -1        0.76       -1.32      1.32 o 
 -11   2  -1       13.72       16.73      1.78 o 
 -10   2  -1        9.23       11.03      1.49 o 
  -9   2  -1        7.30        4.66      1.40 o 
  -8   2  -1        7.79        6.46      1.05 o 
  -7   2  -1        9.42       11.29      0.79 o 
  -6   2  -1       68.00       64.97      1.50 o 
  -5   2  -1      241.87      246.14      3.27 o 
  -4   2  -1      725.15      745.32      8.44 o 
  -3   2  -1       51.30       54.25      1.03 o 
  -2   2  -1       55.08       52.49      1.14 o 
  -1   2  -1     1087.94     1097.91     16.09 o 
   0   2  -1        8.26        7.77      0.73 o 
   1   2  -1      440.48      433.90     11.06 o 
   2   2  -1      965.46     1050.14     25.23 o 
   3   2  -1      104.89      109.75      3.59 o 
   4   2  -1      135.03      126.87      2.18 o 
   5   2  -1      222.79      222.33      9.98 o 
   6   2  -1      176.11      191.96      4.73 o 
   7   2  -1       12.48        9.89      1.06 o 
   8   2  -1        2.88        2.41      1.28 o 
   9   2  -1       10.68        6.13      1.66 o 
  10   2  -1       48.69       47.70      3.31 o 
  12   2  -1       20.23       17.45      2.74 o 
  13   2  -1        1.64        4.99      2.11 o 
 -11   3  -1        2.25        2.94      1.93 o 
 -10   3  -1        0.02       -1.25      1.25 o 
  -9   3  -1        1.87       -1.15      1.15 o 
  -8   3  -1        0.49        0.26      0.85 o 
  -7   3  -1       15.69       18.52      1.52 o 
  -6   3  -1       46.96       43.47      3.34 o 
  -5   3  -1       39.52       37.98      1.89 o 
  -4   3  -1      173.37      178.66      2.73 o 
  -3   3  -1        1.81        1.21      0.64 o 
  -2   3  -1       16.77       15.97      1.22 o 
  -1   3  -1       38.45       35.42      2.51 o 
   0   3  -1      317.50      309.23      6.29 o 
   1   3  -1       56.55       71.00      2.61 o 
   2   3  -1       29.55       31.05      1.93 o 
   3   3  -1      141.84      144.93      4.63 o 
   4   3  -1        3.98        1.30      1.16 o 
   5   3  -1       40.78       40.84      2.60 o 
   6   3  -1        5.08        2.86      1.49 o 
   7   3  -1       27.62       23.07      1.62 o 
   8   3  -1       13.01       11.05      2.10 o 
 -10   4  -1        0.69       -1.70      1.74 o 
  -9   4  -1        9.11        4.96      2.00 o 
  -8   4  -1        3.39        3.48      1.81 o 
  -7   4  -1       27.52       21.22      2.22 o 
  -6   4  -1       10.26        9.09      1.81 o 
  -5   4  -1       21.64       22.74      2.08 o 
  -4   4  -1       89.35       84.15      1.90 o 
  -3   4  -1       41.52       43.97      1.60 o 
  -2   4  -1       21.78       20.35      1.74 o 
  -1   4  -1       56.26       61.19      2.59 o 
   0   4  -1        6.97        6.84      1.30 o 
   1   4  -1       27.90       26.61      2.04 o 
   2   4  -1       15.96       14.96      1.69 o 
   3   4  -1        7.10        5.39      1.53 o 
   4   4  -1       12.48        8.76      1.88 o 
  -8   5  -1        3.22       -1.18      1.79 o 
  -7   5  -1        0.23       -1.51      1.51 o 
  -6   5  -1        1.00       -0.66      1.42 o 
  -5   5  -1        1.39        1.94      1.37 o 
 -13   0   0        0.37       -1.78      1.78 o 
 -12   0   0       14.90       13.53      2.53 o 
 -11   0   0        3.93        2.85      1.83 o 
 -10   0   0       23.34       25.65      2.51 o 
  -9   0   0       29.51       32.06      2.54 o 
  -8   0   0      145.59      149.63      5.25 o 
  -7   0   0     1311.06     1355.25     33.80 o 
  -6   0   0      123.05      116.29      4.15 o 
  -5   0   0      664.73      703.52     17.64 o 
  -4   0   0      275.96      296.78      7.84 o 
  -3   0   0     1716.21     1758.14     40.53 o 
  -2   0   0     2422.56     2287.54     54.21 o 
   2   0   0     2415.40     2174.85     53.81 o 
   3   0   0     1714.45     1615.18     40.33 o 
   4   0   0      276.24      299.55      7.83 o 
   5   0   0      665.98      709.14     17.61 o 
   6   0   0      122.93      122.04      2.98 o 
   7   0   0     1309.53     1390.56     62.48 o 
   8   0   0      145.65      151.31      5.29 o 
   9   0   0       29.54       31.85      2.57 o 
  10   0   0       23.35       20.45      2.39 o 
  11   0   0        3.92        1.74      1.84 o 
  12   0   0       14.79       11.77      2.45 o 
  13   0   0        0.37       -1.54      1.93 o 
  14   0   0        9.18        8.73      2.73 o 
 -13   1   0        1.11       -1.29      1.29 o 
 -12   1   0        5.41        6.30      1.55 o 
 -11   1   0       21.86       22.44      1.88 o 
 -10   1   0       37.98       40.62      1.51 o 
  -9   1   0       29.91       31.82      1.33 o 
  -8   1   0        3.87        4.65      0.75 o 
  -7   1   0       59.38       59.65      1.67 o 
  -6   1   0      670.39      717.88     10.82 o 
  -5   1   0      678.19      710.05     10.73 o 
  -4   1   0       11.62        8.23      0.82 o 
  -3   1   0     1178.84     1145.51     16.70 o 
  -2   1   0     5161.00     5246.53     58.90 o 
  -1   1   0     3098.98     3282.35     43.50 o 
   0   1   0      232.07      264.40      7.75 o 
   1   1   0     3094.55     3237.85     69.98 o 
   2   1   0     5160.66     5205.11     89.22 o 
   3   1   0     1179.03     1166.70     16.11 o 
   4   1   0       11.81        8.27      0.78 o 
   5   1   0      677.71      737.88     10.42 o 
   6   1   0      671.50      727.25     10.51 o 
   7   1   0       59.53       62.03      1.82 o 
   8   1   0        3.85        4.84      1.45 o 
   9   1   0       29.84       31.94      1.88 o 
  10   1   0       37.98       35.21      4.00 o 
  11   1   0       21.80       17.03      1.81 o 
  12   1   0        5.44        6.20      1.61 o 
  13   1   0        1.10       -0.03      1.94 o 
  14   1   0        0.10       -0.36      2.12 o 
 -13   2   0        0.13       -1.38      2.11 o 
 -12   2   0        7.01        7.35      1.59 o 
 -11   2   0        5.94        9.26      1.98 o 
 -10   2   0        1.69        1.30      0.95 o 
  -9   2   0       24.69       23.05      1.10 o 
  -8   2   0       17.54       20.06      1.01 o 
  -7   2   0       99.38       98.74      1.97 o 
  -6   2   0       79.66       82.20      1.74 o 
  -5   2   0       44.17       42.00      1.24 o 
  -4   2   0      385.94      399.09      4.84 o 
  -3   2   0      110.00      125.72      1.77 o 
  -2   2   0       26.38       26.08      0.76 o 
  -1   2   0       87.64       82.56      1.84 o 
   0   2   0      611.46      626.40     12.42 o 
   1   2   0       87.32       82.95      2.04 o 
   2   2   0       26.13       24.66      1.95 o 
   3   2   0      109.98      125.24      2.56 o 
   4   2   0      387.76      401.14      7.27 o 
   5   2   0       43.91       42.82      1.31 o 
   6   2   0       79.79       87.37      1.95 o 
   7   2   0       99.36      103.66      2.82 o 
   8   2   0       17.53       17.22      1.37 o 
   9   2   0       24.68       24.43      2.52 o 
  10   2   0        1.69        0.15      1.69 o 
  11   2   0        5.92        9.14      2.27 o 
  12   2   0        7.01        7.15      2.37 o 
 -11   3   0        2.15        1.47      1.93 o 
 -10   3   0        8.06        8.43      1.75 o 
  -9   3   0        0.54        0.30      0.94 o 
  -8   3   0        8.18       10.04      0.97 o 
  -7   3   0       61.45       62.64      1.70 o 
  -6   3   0       17.23       16.27      1.52 o 
  -5   3   0       22.87       20.95      1.12 o 
  -4   3   0        3.98        3.43      0.51 o 
  -3   3   0      109.67      103.73      1.84 o 
  -2   3   0      177.63      173.34      3.89 o 
  -1   3   0       10.57        8.76      1.31 o 
   0   3   0      287.89      250.11      8.26 o 
   1   3   0       10.59       14.00      1.79 o 
   2   3   0      177.48      175.32      3.87 o 
   3   3   0      109.72      103.39      3.56 o 
   4   3   0        3.94        3.04      1.25 o 
   5   3   0       22.82       21.84      2.01 o 
   6   3   0       17.13       13.89      0.87 o 
   7   3   0       61.54       56.66      2.24 o 
   8   3   0        8.10        9.63      1.96 o 
  11   3   0        2.13        4.03      2.17 o 
 -10   4   0        1.63        0.22      1.88 o 
  -9   4   0       15.65       14.60      2.23 o 
  -8   4   0        0.76       -1.45      1.45 o 
  -7   4   0        4.03        4.73      1.55 o 
  -6   4   0        7.09        6.02      1.53 o 
  -5   4   0       14.32        9.00      1.54 o 
  -4   4   0       41.42       35.30      1.24 o 
   1   4   0       45.68       43.22      2.26 o 
   2   4   0       44.81       54.02      2.59 o 
   3   4   0        7.41        1.94      1.43 o 
   4   4   0       41.48       38.92      2.74 o 
  -8   5   0        0.93       -1.60      1.60 o 
  -7   5   0        3.55        2.65      1.50 o 
 -14   1   1        0.55       -1.79      1.79 o 
 -13   1   1        0.33       -1.28      1.28 o 
 -12   1   1       10.32       12.37      1.69 o 
 -11   1   1        2.33        2.83      1.33 o 
 -10   1   1        2.28        0.98      0.80 o 
  -9   1   1       40.99       40.70      1.80 o 
  -8   1   1       39.09       40.11      1.38 o 
  -7   1   1      127.21      124.70      3.18 o 
  -6   1   1       20.07       19.20      1.41 o 
  -5   1   1     1081.11     1189.29     20.60 o 
  -4   1   1      122.35      113.60      2.50 o 
  -3   1   1      832.24      853.26     14.37 o 
  -2   1   1      730.52      752.11     12.86 o 
  -1   1   1      233.62      236.90     10.89 o 
   0   1   1     1004.22     1062.40     21.74 o 
   1   1   1     2606.38     2775.41     35.51 o 
   2   1   1     5963.26     5894.87     66.07 o 
   3   1   1      165.57      148.08      2.12 o 
   4   1   1     1394.56     1422.56     19.48 o 
   5   1   1       10.47       10.03      0.75 o 
   6   1   1       66.25       68.08      1.98 o 
   7   1   1      191.11      188.26      3.52 o 
   8   1   1        4.89        3.41      1.07 o 
   9   1   1       44.07       41.66      2.13 o 
  10   1   1        2.44        0.92      1.24 o 
  11   1   1       19.58       19.46      1.92 o 
  12   1   1        2.53        2.43      1.47 o 
  13   1   1        2.30        0.31      2.05 o 
 -13   2   1        1.66        1.72      2.20 o 
 -12   2   1       20.25       18.72      1.94 o 
 -11   2   1        0.08       -0.01      1.20 o 
 -10   2   1       48.65       46.55      1.87 o 
  -9   2   1       10.67        7.90      0.83 o 
  -8   2   1        2.88        4.77      0.71 o 
  -7   2   1       12.52       11.98      1.58 o 
  -6   2   1      176.26      192.13      3.06 o 
  -5   2   1      223.39      221.69      3.76 o 
  -4   2   1      135.08      124.39      2.12 o 
  -3   2   1      105.33      110.38      3.33 o 
  -2   2   1      966.03     1037.70     15.74 o 
  -1   2   1      440.95      445.06      5.91 o 
   0   2   1        8.34        9.23      2.11 o 
   1   2   1     1089.69     1111.83     16.68 o 
   2   2   1       54.93       50.16      1.65 o 
   3   2   1       51.29       48.00      1.63 o 
   4   2   1      726.04      703.55     39.52 o 
   5   2   1      242.18      254.96      4.07 o 
   6   2   1       67.97       67.34      1.74 o 
   7   2   1        9.39        7.68      1.11 o 
   8   2   1        7.79        3.21      1.07 o 
   9   2   1        7.28        4.95      1.26 o 
  10   2   1        9.25        8.93      1.51 o 
  11   2   1       13.78       14.14      2.56 o 
  12   2   1        0.75        1.39      2.10 o 
 -11   3   1        6.91        6.91      2.08 o 
 -10   3   1        0.97        1.18      1.01 o 
  -9   3   1       10.30       12.48      1.20 o 
  -8   3   1       13.09       11.00      1.01 o 
  -7   3   1       27.64       26.42      2.49 o 
  -6   3   1        5.10        3.57      0.71 o 
  -5   3   1       40.78       40.48      1.21 o 
  -4   3   1        3.97        1.86      0.54 o 
  -3   3   1      141.84      146.89      4.03 o 
  -2   3   1       29.50       29.27      1.99 o 
  -1   3   1       56.04       61.55      5.44 o 
   0   3   1      316.36      314.64      7.05 o 
   1   3   1       38.39       37.94      1.26 o 
   2   3   1       16.86       15.96      1.18 o 
   3   3   1        1.80        1.05      0.82 o 
   4   3   1      173.20      171.54      5.48 o 
   5   3   1       39.47       37.64      2.22 o 
   6   3   1       46.95       39.50      1.50 o 
   7   3   1       15.61       21.37      2.39 o 
   8   3   1        0.48        1.88      1.56 o 
   9   3   1        1.86        2.07      1.80 o 
  10   3   1        0.02       -0.22      1.91 o 
  11   3   1        2.24        2.08      2.16 o 
 -10   4   1        2.04       -1.66      1.66 o 
  -9   4   1        4.91        4.12      1.36 o 
  -8   4   1        0.13       -0.13      1.17 o 
  -7   4   1       25.10       25.46      1.80 o 
  -6   4   1       17.61       14.42      1.37 o 
  -5   4   1        1.04        0.25      0.76 o 
  -4   4   1       12.47       11.22      2.66 o 
  -3   4   1        7.14        7.59      2.17 o 
  -2   4   1       15.97       20.05      2.56 o 
  -1   4   1       27.91       29.90      2.91 o 
   1   4   1       56.15       57.61      2.38 o 
   2   4   1       21.82       20.23      1.78 o 
   3   4   1       41.55       38.86      2.49 o 
   9   4   1        9.11        7.20      2.24 o 
 -13   0   2        3.95        5.29      2.12 o 
 -12   0   2        8.08        4.21      2.05 o 
 -11   0   2        6.46        5.14      1.90 o 
 -10   0   2        4.11        4.06      1.61 o 
  -9   0   2       49.77       57.22      3.15 o 
  -8   0   2       34.12       32.37      2.40 o 
  -7   0   2        9.68        5.59      1.51 o 
  -6   0   2       28.44       23.56      1.91 o 
  -5   0   2      356.91      317.64      8.79 o 
  -4   0   2      741.23      741.22     17.54 o 
  -3   0   2     6354.17     6181.97    144.62 o 
  -2   0   2      829.48      760.92     18.99 o 
  -1   0   2     4514.13     3943.57     99.70 o 
   0   0   2      647.28      551.82     61.36 o 
   1   0   2     2842.07     2726.26     97.90 o 
   2   0   2     6489.96     6416.60    106.89 o 
   3   0   2       99.73       87.92      2.03 o 
   4   0   2      237.22      234.91      4.53 o 
   5   0   2      368.79      345.31      8.86 o 
   6   0   2      627.39      647.86     11.60 o 
   7   0   2      108.01      112.62      3.04 o 
   8   0   2       25.41       23.98      2.34 o 
   9   0   2       30.51       26.70      2.67 o 
  10   0   2       22.08       26.82      2.92 o 
  11   0   2       24.29       22.12      2.82 o 
  12   0   2       15.00       17.47      2.81 o 
  13   0   2       19.46       15.28      2.93 o 
  14   0   2        0.63       -0.54      2.28 o 
 -14   1   2        0.30       -0.82      1.95 o 
 -13   1   2        3.22        3.90      1.48 o 
 -12   1   2        1.47        0.55      1.34 o 
 -11   1   2       35.59       42.63      1.73 o 
 -10   1   2       22.03       21.19      1.65 o 
  -9   1   2       43.63       48.03      2.37 o 
  -8   1   2       22.27       25.55      1.62 o 
  -7   1   2      158.75      150.57      3.57 o 
  -6   1   2      171.07      178.30      3.92 o 
  -5   1   2      517.74      501.80      8.99 o 
  -4   1   2      274.48      285.54      5.39 o 
  -3   1   2      876.79      886.98     15.28 o 
  -2   1   2     2364.99     2395.24     40.73 o 
  -1   1   2      110.05      102.85      2.10 o 
   0   1   2      905.96      943.82     11.54 o 
   1   1   2     4532.10     4646.94     50.84 o 
   2   1   2      645.27      636.79      6.62 o 
   3   1   2      299.99      299.33      3.30 o 
   4   1   2      444.18      417.00      4.90 o 
   5   1   2      326.65      331.49      4.48 o 
   6   1   2      142.11      145.90      2.47 o 
   7   1   2       75.53       90.95      2.24 o 
   8   1   2       49.22       44.51      2.06 o 
   9   1   2       13.60        9.73      2.03 o 
  10   1   2       22.66       19.85      1.85 o 
  11   1   2        1.89        1.97      1.46 o 
  12   1   2        8.66        6.86      1.71 o 
  13   1   2        0.57        0.19      2.01 o 
 -14   2   2        0.14       -0.25      1.93 o 
 -13   2   2        9.08       11.19      2.64 o 
 -12   2   2        1.75        1.98      1.42 o 
 -11   2   2        0.85        0.10      0.97 o 
 -10   2   2       13.89       12.80      1.20 o 
  -9   2   2       11.81       11.43      1.07 o 
  -8   2   2        9.58       12.55      1.01 o 
  -7   2   2       77.93       86.29      2.10 o 
  -6   2   2        9.86        9.42      1.86 o 
  -5   2   2      473.79      476.94      7.42 o 
  -4   2   2      186.56      207.13      3.52 o 
  -3   2   2     1056.45     1100.44     15.96 o 
  -2   2   2        9.91       10.21      2.37 o 
  -1   2   2      357.46      360.90      5.80 o 
   0   2   2      232.97      251.97      4.19 o 
   1   2   2       98.33      108.72      2.85 o 
   2   2   2      668.42      639.10      8.38 o 
   3   2   2      127.39      124.52      2.20 o 
   4   2   2     1486.39     1502.94     18.43 o 
   5   2   2       96.17      102.08      2.40 o 
   6   2   2        4.54        3.76      0.72 o 
   7   2   2       32.39       28.22      1.50 o 
   8   2   2        6.07        3.71      1.22 o 
   9   2   2        1.12       -1.04      1.19 o 
  10   2   2        0.74        0.00      1.34 o 
  11   2   2        9.12       12.11      2.53 o 
  12   2   2        1.33        2.60      2.17 o 
 -11   3   2        4.88        3.85      1.40 o 
 -10   3   2        4.93        4.65      1.43 o 
  -9   3   2        0.90        0.18      1.02 o 
  -8   3   2      143.35      141.80      3.09 o 
  -7   3   2       10.80       10.98      0.91 o 
  -6   3   2        8.20       10.27      0.80 o 
  -5   3   2        9.75        9.27      0.71 o 
  -4   3   2       28.14       26.67      1.86 o 
  -3   3   2       69.36       69.65      1.88 o 
  -2   3   2       53.51       61.05      1.85 o 
  -1   3   2     1033.93     1052.00     13.53 o 
   0   3   2       11.28       12.47      1.48 o 
   1   3   2       93.86       99.24      2.16 o 
   2   3   2      118.99      117.55      2.74 o 
   3   3   2       68.37       67.02      2.17 o 
   4   3   2       68.08       70.65      1.70 o 
   5   3   2       63.97       61.02      3.47 o 
   6   3   2      400.34      401.78     11.29 o 
   7   3   2       78.05       81.99      2.29 o 
   8   3   2       14.66       14.58      2.32 o 
   9   3   2        0.99       -1.21      1.78 o 
  10   3   2        7.11        7.54      2.40 o 
  11   3   2        1.41        0.27      2.06 o 
 -10   4   2        0.43        0.03      1.30 o 
  -9   4   2        3.01        1.10      1.24 o 
  -8   4   2        3.65        3.89      1.24 o 
  -7   4   2        8.89        7.82      2.98 o 
  -6   4   2       48.60       43.69      1.90 o 
  -5   4   2       13.16       13.19      1.38 o 
  -4   4   2       42.46       36.41      3.38 o 
  -3   4   2       19.10       17.33      1.21 o 
  -2   4   2        1.12        1.31      1.80 o 
  -1   4   2        0.92        0.46      1.81 o 
   0   4   2        1.25       -0.96      1.85 o 
   2   4   2       24.76       22.97      1.83 o 
   3   4   2       49.83       40.15      2.71 o 
   7   4   2        1.91        2.26      1.83 o 
   8   4   2       36.82       35.75      3.38 o 
   9   4   2        7.61        8.07      2.26 o 
  -7   5   2        2.75        0.49      2.38 o 
  -6   5   2        8.67        5.48      2.66 o 
  -5   5   2        0.78       -2.16      2.16 o 
  -4   5   2        5.39        5.04      2.72 o 
   2   5   2        1.19        1.05      1.09 o 
   3   5   2        7.30        7.58      1.44 o 
   4   5   2        0.85        1.35      1.34 o 
   5   5   2        7.77        8.13      1.73 o 
   6   5   2        1.82        1.39      1.61 o 
   7   5   2        0.87        1.16      1.71 o 
 -14   1   3        1.24        2.50      2.12 o 
 -13   1   3        4.84        2.96      1.69 o 
 -12   1   3       14.42       15.47      1.77 o 
 -11   1   3       27.46       27.95      2.03 o 
 -10   1   3       17.85       19.80      1.59 o 
  -9   1   3       13.53       12.13      1.33 o 
  -8   1   3      126.87      136.18      3.51 o 
  -7   1   3       25.80       19.91      1.73 o 
  -6   1   3      148.43      144.21      3.34 o 
  -5   1   3       43.64       30.45      1.43 o 
  -4   1   3      290.84      282.77      5.28 o 
  -3   1   3       74.95       68.53      3.07 o 
  -2   1   3      397.41      372.20      6.70 o 
  -1   1   3     1284.98     1246.58     15.36 o 
   0   1   3     2335.97     2364.78     28.39 o 
   1   1   3     1967.49     2011.42     24.06 o 
   2   1   3      651.65      675.06      8.32 o 
   3   1   3      134.61      131.74      1.68 o 
   4   1   3      238.71      234.36      3.00 o 
   5   1   3       52.74       48.70      1.29 o 
   6   1   3      103.13       95.07      1.92 o 
   7   1   3       30.28       27.32      1.41 o 
   8   1   3       68.84       68.17      2.61 o 
   9   1   3       15.73       14.32      1.66 o 
  10   1   3        0.74       -1.32      1.32 o 
  11   1   3        2.02        2.31      1.51 o 
  12   1   3        0.16       -1.15      1.46 o 
  13   1   3        0.65       -0.88      1.84 o 
 -14   2   3        5.37        7.05      2.32 o 
 -13   2   3        1.66       -0.02      2.13 o 
 -12   2   3       14.99       14.27      1.76 o 
 -11   2   3       19.61       21.54      1.46 o 
 -10   2   3        0.33        0.27      0.93 o 
  -9   2   3       24.93       25.24      1.40 o 
  -8   2   3        0.46        0.11      0.73 o 
  -7   2   3        6.62        4.62      1.02 o 
  -6   2   3       25.64       27.33      1.50 o 
  -5   2   3        4.65       -0.33      1.01 o 
  -4   2   3      207.57      207.53      4.10 o 
  -3   2   3      103.64       93.53      3.75 o 
  -2   2   3      225.01      213.51      3.56 o 
  -1   2   3       23.74       19.19      1.33 o 
   0   2   3     1261.00     1335.06     14.65 o 
   1   2   3      328.78      354.93      3.85 o 
   2   2   3      549.16      550.44      5.83 o 
   3   2   3      677.34      652.07      6.89 o 
   4   2   3      161.33      149.56      2.30 o 
   5   2   3       93.70       82.33      1.54 o 
   6   2   3       40.04       42.36      1.56 o 
   7   2   3       68.62       64.35      2.10 o 
   8   2   3       62.24       63.60      2.64 o 
   9   2   3       11.69       12.49      2.17 o 
  10   2   3        7.21        3.83      1.52 o 
  11   2   3       10.39       12.45      2.74 o 
  12   2   3        2.30       -0.93      2.05 o 
 -12   3   3        1.14        1.23      1.78 o 
 -11   3   3        0.25        1.01      1.07 o 
 -10   3   3       18.88       15.41      1.36 o 
  -9   3   3        0.30       -0.05      0.94 o 
  -8   3   3       21.83       20.53      1.36 o 
  -7   3   3        0.12       -0.60      0.67 o 
  -6   3   3       21.78       20.82      1.06 o 
  -5   3   3        2.45        2.86      0.61 o 
  -4   3   3       36.42       36.72      1.47 o 
  -3   3   3       10.84       12.02      0.81 o 
  -2   3   3       57.36       57.07      1.70 o 
  -1   3   3      398.74      420.94      6.89 o 
   0   3   3       10.52        8.02      0.80 o 
   1   3   3       37.31       38.23      0.80 o 
   2   3   3       13.63       13.85      0.63 o 
   3   3   3       10.90       12.63      0.62 o 
   4   3   3       13.03       13.77      0.80 o 
   5   3   3       65.47       55.49      3.73 o 
   6   3   3      176.06      189.81      3.70 o 
   7   3   3       13.57       15.90      1.26 o 
   8   3   3       11.70       14.69      2.37 o 
   9   3   3        1.80        2.23      1.97 o 
  10   3   3        2.74        5.26      2.29 o 
 -11   4   3        2.15       -1.26      1.60 o 
 -10   4   3        5.10        2.39      2.10 o 
  -9   4   3        2.80        1.33      1.22 o 
  -8   4   3        8.91       10.64      1.38 o 
  -7   4   3        7.62        9.35      1.24 o 
  -6   4   3       21.23       23.56      3.12 o 
  -5   4   3       43.30       44.35      2.16 o 
  -4   4   3        0.32       -0.37      0.87 o 
  -3   4   3        1.70       -0.27      0.85 o 
  -2   4   3        1.53        1.21      1.30 o 
  -1   4   3        1.64        2.32      1.90 o 
   0   4   3       94.91      100.39      5.02 o 
   1   4   3       33.28       32.76      1.23 o 
   2   4   3       48.25       46.67      1.83 o 
   3   4   3      168.34      171.57      5.43 o 
   4   4   3       19.83       24.74      2.59 o 
   5   4   3       35.41       38.04      2.98 o 
   6   4   3        7.16        3.91      1.87 o 
   7   4   3       16.03       15.68      2.47 o 
   8   4   3       39.23       34.23      3.49 o 
   9   4   3        1.97        0.88      2.05 o 
  -6   5   3        4.24        1.75      2.57 o 
  -5   5   3        3.49        0.72      2.47 o 
  -4   5   3       24.62       23.68      3.55 o 
  -3   5   3        6.75       13.52      2.95 o 
  -2   5   3       18.99       25.26      3.37 o 
  -1   5   3       26.00       28.95      3.66 o 
   2   5   3        4.94        1.44      1.24 o 
   3   5   3        2.30       -0.03      1.32 o 
   4   5   3        3.88        1.70      1.45 o 
   5   5   3        2.21        0.94      1.59 o 
   6   5   3        1.67        2.61      1.83 o 
   7   5   3        7.07        7.70      2.05 o 
 -13   0   4        2.92        1.07      1.87 o 
 -12   0   4       23.09       24.76      2.78 o 
 -11   0   4      150.31      164.82      6.18 o 
 -10   0   4      125.00      139.25      5.40 o 
  -9   0   4      401.58      417.34     11.76 o 
  -8   0   4       44.24       53.08      2.95 o 
  -7   0   4      197.95      203.37      6.37 o 
  -6   0   4      140.07      131.84      4.35 o 
  -5   0   4      307.94      295.28      8.13 o 
  -4   0   4     2275.60     2261.56     55.98 o 
  -3   0   4      854.97      830.05     20.22 o 
  -2   0   4     2115.36     2049.05     49.80 o 
  -1   0   4     7379.68     7140.96    122.25 o 
   0   0   4      489.05      500.32     11.49 o 
   1   0   4     1296.24     1235.62     50.56 o 
   2   0   4      197.57      187.27      3.73 o 
   3   0   4      651.36      648.46     11.46 o 
   4   0   4      212.89      215.68      4.47 o 
   5   0   4       96.96       99.08      2.68 o 
   6   0   4        6.83        9.10      1.24 o 
   7   0   4       29.03       29.80      2.51 o 
   8   0   4       50.16       45.64      3.27 o 
   9   0   4       30.39       38.29      3.33 o 
  10   0   4        7.12        1.42      2.23 o 
  11   0   4       25.65       26.75      3.31 o 
  12   0   4       16.37       14.12      2.95 o 
  13   0   4        0.42       -2.38      2.38 o 
 -14   1   4        1.60        2.84      2.11 o 
 -13   1   4        4.76        7.73      1.57 o 
 -12   1   4       21.96       20.87      1.89 o 
 -11   1   4       21.84       21.71      1.78 o 
 -10   1   4       48.85       50.44      2.94 o 
  -9   1   4       71.21       80.20      2.74 o 
  -8   1   4      215.01      221.30      4.93 o 
  -7   1   4       22.96       19.52      2.25 o 
  -6   1   4       10.73        8.13      1.27 o 
  -5   1   4      345.75      381.45      6.96 o 
  -4   1   4       74.95       74.72      1.95 o 
  -3   1   4      229.18      212.87      4.14 o 
  -2   1   4      116.87      105.95      2.33 o 
  -1   1   4      522.95      506.23      6.42 o 
   0   1   4      186.70      193.15      2.68 o 
   1   1   4       17.57       15.46      0.68 o 
   2   1   4      581.79      549.53      6.94 o 
   3   1   4      548.44      516.67      6.63 o 
   4   1   4      199.48      198.01      2.42 o 
   5   1   4      155.76      157.04      2.29 o 
   6   1   4       67.29       73.19      2.00 o 
   7   1   4        8.71        9.66      1.01 o 
   8   1   4        7.92        6.32      1.40 o 
   9   1   4        6.47        3.74      1.55 o 
  10   1   4       19.03       20.36      2.00 o 
  11   1   4        0.04       -1.06      1.47 o 
  12   1   4        0.78       -0.44      1.63 o 
 -14   2   4       10.23        7.00      2.42 o 
 -13   2   4        0.14        0.74      2.05 o 
 -12   2   4        1.17        1.29      1.37 o 
 -11   2   4       10.26        9.61      1.21 o 
 -10   2   4       25.94       24.79      1.46 o 
  -9   2   4       42.70       46.81      2.12 o 
  -8   2   4       30.68       34.57      1.79 o 
  -7   2   4      124.75      127.74      4.66 o 
  -6   2   4      176.18      168.86      3.77 o 
  -5   2   4      171.79      165.49      3.58 o 
  -4   2   4       64.80       62.68      1.78 o 
  -3   2   4       13.85       13.31      0.86 o 
  -2   2   4       54.22       57.39      1.34 o 
  -1   2   4       11.60       13.65      0.68 o 
   0   2   4      211.06      210.91      2.65 o 
   1   2   4      138.71      133.86      1.86 o 
   2   2   4      555.46      555.01      5.92 o 
   3   2   4       38.32       42.42      1.06 o 
   4   2   4        6.76        5.65      0.55 o 
   5   2   4       18.10       18.52      0.96 o 
   6   2   4       44.54       41.79      1.71 o 
   7   2   4       76.54       71.86      2.31 o 
   8   2   4        4.83        5.26      1.44 o 
   9   2   4        5.99        2.17      1.47 o 
  10   2   4        0.98        3.06      2.19 o 
  11   2   4        2.61        1.59      2.21 o 
 -12   3   4        0.38        1.81      1.78 o 
 -11   3   4        3.65        3.47      1.14 o 
 -10   3   4       18.95       15.72      1.37 o 
  -9   3   4       46.20       47.39      2.02 o 
  -8   3   4       10.32        8.86      2.16 o 
  -7   3   4       18.71       19.85      1.28 o 
  -6   3   4        7.41        6.77      0.84 o 
  -5   3   4       66.05       67.98      1.89 o 
  -4   3   4       35.32       28.70      2.29 o 
  -3   3   4       88.71       93.95      2.19 o 
  -2   3   4       45.05       51.22      1.42 o 
  -1   3   4      139.72      131.59      2.34 o 
   0   3   4        2.94        7.00      0.79 o 
   1   3   4      182.58      195.06      2.66 o 
   2   3   4       32.87       33.73      0.97 o 
   3   3   4       21.30       20.99      0.84 o 
   4   3   4      539.18      534.18      9.91 o 
   5   3   4      351.06      341.51      6.13 o 
   6   3   4       13.56       16.07      1.21 o 
   7   3   4       11.46       12.10      2.47 o 
   8   3   4       16.59       16.14      2.53 o 
   9   3   4        1.78       -0.22      1.99 o 
  10   3   4        0.65        0.03      2.08 o 
 -11   4   4        0.89        2.09      1.34 o 
 -10   4   4        0.45       -1.21      1.21 o 
  -9   4   4        0.32       -0.38      1.15 o 
  -8   4   4        3.40        1.93      1.31 o 
  -7   4   4       11.79       10.65      1.22 o 
  -6   4   4        2.11        0.76      1.87 o 
  -5   4   4       67.30       66.65      2.64 o 
  -4   4   4       13.77       14.59      1.41 o 
  -3   4   4        5.84        6.59      2.11 o 
  -2   4   4        3.67        3.50      0.90 o 
  -1   4   4       30.71       31.86      1.70 o 
   0   4   4        4.80       10.08      2.29 o 
   1   4   4      131.56      131.70      2.61 o 
   2   4   4      195.50      193.80      3.62 o 
   3   4   4       13.34       18.35      1.95 o 
   4   4   4       14.42       14.84      1.99 o 
   5   4   4        9.88        4.00      1.86 o 
   6   4   4        8.44       15.51      2.34 o 
   7   4   4       27.37       24.46      2.79 o 
   8   4   4       24.51       23.37      2.96 o 
  -6   5   4        0.03       -2.26      2.26 o 
  -5   5   4        6.30        3.77      2.60 o 
  -4   5   4        7.18        5.96      2.77 o 
  -3   5   4        4.04        3.58      2.61 o 
  -2   5   4        7.21       10.81      2.96 o 
  -1   5   4       13.68       17.51      3.28 o 
   0   5   4       47.48       46.86      4.22 o 
   2   5   4        0.80       -0.53      1.23 o 
   3   5   4        4.99        1.93      1.40 o 
   4   5   4        2.18        0.36      1.44 o 
   5   5   4        1.40        0.90      1.54 o 
   6   5   4        1.92        0.25      1.74 o 
 -14   1   5        1.11        3.56      2.14 o 
 -13   1   5       14.03       10.91      1.63 o 
 -12   1   5       29.02       31.00      2.18 o 
 -11   1   5       24.35       21.98      1.82 o 
 -10   1   5        7.68        8.45      1.40 o 
  -9   1   5       99.98       99.61      3.05 o 
  -8   1   5      226.94      215.44      4.82 o 
  -7   1   5       31.97       26.99      1.53 o 
  -6   1   5       24.88       22.37      1.32 o 
  -5   1   5      252.27      274.48      5.95 o 
  -4   1   5       55.40       60.09      1.78 o 
  -3   1   5      349.81      383.23      7.14 o 
  -2   1   5      269.70      258.92      4.13 o 
  -1   1   5       60.33       59.98      1.19 o 
   0   1   5       55.78       53.35      1.43 o 
   1   1   5      207.33      209.36      2.97 o 
   2   1   5      938.06      989.04     12.08 o 
   3   1   5      323.39      334.65      4.53 o 
   4   1   5       58.03       54.25      1.16 o 
   5   1   5      163.63      152.71      2.29 o 
   6   1   5        2.86        4.60      0.67 o 
   7   1   5       78.36       79.98      2.84 o 
   8   1   5       35.57       30.33      3.31 o 
   9   1   5       45.01       45.44      5.08 o 
  10   1   5        8.35        6.24      1.68 o 
  11   1   5        0.38       -1.72      1.72 o 
  12   1   5        0.86       -1.99      1.99 o 
 -14   2   5        0.05       -0.91      2.15 o 
 -13   2   5        0.40        0.24      2.02 o 
 -12   2   5        2.27        1.36      1.08 o 
 -11   2   5        4.77        4.67      1.31 o 
 -10   2   5        3.45        1.79      1.20 o 
  -9   2   5       21.73       23.62      1.77 o 
  -8   2   5       59.86       65.58      2.36 o 
  -7   2   5       62.20       57.09      2.08 o 
  -6   2   5        6.36        4.00      0.91 o 
  -5   2   5      179.85      179.49      3.88 o 
  -4   2   5       25.01       22.73      1.21 o 
  -3   2   5      838.84      822.29     11.74 o 
  -2   2   5       11.97        9.27      1.06 o 
  -1   2   5      393.22      425.61      5.47 o 
   0   2   5       64.54       67.59      1.37 o 
   1   2   5      330.03      368.73      4.84 o 
   2   2   5      367.12      377.05      4.53 o 
   3   2   5       81.46       74.39      1.32 o 
   4   2   5      198.89      212.10      2.68 o 
   5   2   5        3.44        2.22      0.57 o 
   6   2   5      365.60      372.28      5.45 o 
   7   2   5       39.27       41.31      1.90 o 
   8   2   5       22.68       20.72      1.89 o 
   9   2   5        8.65        8.07      3.44 o 
  10   2   5        4.28        5.61      2.40 o 
  11   2   5        0.30       -1.69      1.69 o 
 -12   3   5        0.52       -0.56      1.62 o 
 -11   3   5        7.57        9.81      1.33 o 
 -10   3   5        1.64        2.21      1.07 o 
  -9   3   5       12.66       10.24      1.18 o 
  -8   3   5        1.86       -0.79      1.55 o 
  -7   3   5        4.73        3.30      0.89 o 
  -6   3   5        5.82        5.39      0.82 o 
  -5   3   5       32.83       30.68      1.23 o 
  -4   3   5       76.04       82.11      1.87 o 
  -3   3   5        6.51        7.15      1.91 o 
  -2   3   5      203.85      212.97      3.85 o 
  -1   3   5       11.73       10.11      1.06 o 
   0   3   5        2.64        2.65      0.44 o 
   1   3   5       75.38       77.32      1.29 o 
   2   3   5       30.60       35.02      0.94 o 
   3   3   5      260.72      256.25      3.54 o 
   4   3   5       78.14       91.48      3.67 o 
   5   3   5       25.01       22.36      1.80 o 
   6   3   5        3.10        3.64      0.88 o 
   7   3   5       17.44       21.88      2.71 o 
   8   3   5        1.45        1.24      2.03 o 
   9   3   5        1.33        0.64      2.08 o 
  10   3   5        2.18        0.17      2.14 o 
 -11   4   5        1.59        1.48      1.31 o 
 -10   4   5        0.72        0.28      1.22 o 
  -9   4   5        0.48       -0.25      1.12 o 
  -8   4   5       17.14       16.32      1.50 o 
  -7   4   5       10.68       11.82      1.29 o 
  -6   4   5        3.07        7.39      2.47 o 
  -5   4   5       29.10       28.84      2.00 o 
  -4   4   5        1.41       -0.62      1.06 o 
  -3   4   5       11.36       13.18      1.29 o 
  -2   4   5        2.00        0.02      1.14 o 
  -1   4   5       36.01       38.85      1.98 o 
   0   4   5       12.34       15.02      1.34 o 
   1   4   5       73.96       83.38      2.04 o 
   2   4   5       75.04       75.94      2.64 o 
   3   4   5        0.98        2.51      1.25 o 
   4   4   5       47.31       46.84      3.16 o 
   5   4   5       17.83       20.80      2.46 o 
   6   4   5        2.46        0.10      1.85 o 
   7   4   5       10.35        7.68      2.29 o 
   8   4   5        3.70        5.92      2.34 o 
  -5   5   5        0.36       -0.70      2.34 o 
  -4   5   5        3.48        5.06      2.59 o 
  -3   5   5        2.16        1.96      2.42 o 
  -2   5   5        5.51        4.28      2.65 o 
  -1   5   5       26.20       27.69      3.65 o 
   0   5   5       10.60        8.70      2.72 o 
   1   5   5        4.27        6.47      2.69 o 
   2   5   5       23.39       16.11      1.72 o 
   3   5   5       16.56       10.88      1.81 o 
   4   5   5        0.23       -1.21      1.38 o 
   5   5   5        2.81       -0.07      1.67 o 
   6   5   5        0.80        0.24      1.71 o 
 -13   0   6       16.23       18.87      2.54 o 
 -12   0   6        7.79       12.84      2.33 o 
 -11   0   6      223.47      231.52      8.00 o 
 -10   0   6      262.08      292.59      9.15 o 
  -9   0   6      353.65      353.88     10.35 o 
  -8   0   6      128.00      132.68      4.93 o 
  -7   0   6       76.57       79.39      3.47 o 
  -6   0   6       79.27       78.54      3.16 o 
  -5   0   6     1516.72     1595.22     38.46 o 
  -4   0   6     3691.72     3819.91     89.48 o 
  -3   0   6     2327.03     2529.95     59.08 o 
  -2   0   6     3334.29     3386.31     74.73 o 
  -1   0   6      612.33      577.41     10.34 o 
   0   0   6      241.95      230.29      4.97 o 
   1   0   6      173.37      177.48      3.77 o 
   2   0   6      228.48      223.58      4.89 o 
   3   0   6      623.69      647.82     14.39 o 
   4   0   6      179.85      184.79      4.13 o 
   5   0   6       26.21       26.21      1.59 o 
   6   0   6      101.80      110.90      4.69 o 
   7   0   6       90.16       91.31      4.46 o 
   8   0   6       84.94       93.96      4.81 o 
   9   0   6       13.79       18.41      2.90 o 
  10   0   6       73.72       80.07      5.19 o 
  11   0   6       40.51       47.77      4.33 o 
  12   0   6        0.47       -2.23      2.45 o 
 -13   1   6       14.62       14.04      1.73 o 
 -12   1   6        3.60        6.13      1.49 o 
 -11   1   6       40.98       47.66      2.46 o 
 -10   1   6       96.11      100.81      3.26 o 
  -9   1   6       40.64       44.26      2.21 o 
  -8   1   6      170.71      168.29      4.10 o 
  -7   1   6      106.45      103.33      2.84 o 
  -6   1   6      127.12      123.10      3.05 o 
  -5   1   6       77.04       84.36      2.28 o 
  -4   1   6      311.42      301.79      5.96 o 
  -3   1   6      903.08      964.72     16.80 o 
  -2   1   6      234.25      227.17      3.87 o 
  -1   1   6      615.30      662.15      8.30 o 
   0   1   6      174.75      172.88      3.05 o 
   1   1   6     1938.34     2066.52     24.74 o 
   2   1   6      383.75      347.93      4.71 o 
   3   1   6       14.63       15.97      0.86 o 
   4   1   6       77.90       74.54      1.70 o 
   5   1   6       48.88       43.85      1.08 o 
   6   1   6       27.35       24.79      1.10 o 
   7   1   6       32.86       38.31      2.31 o 
   8   1   6      195.69      210.20      5.85 o 
   9   1   6        9.03        8.96      1.81 o 
  10   1   6        5.35        5.74      1.79 o 
  11   1   6        0.27       -1.51      1.51 o 
  12   1   6        7.08       -0.66      2.32 o 
 -14   2   6        1.30        0.85      2.16 o 
 -13   2   6        3.57        2.26      2.17 o 
 -12   2   6        3.50        3.23      1.42 o 
 -11   2   6        3.33        2.69      1.28 o 
 -10   2   6        9.77        8.78      1.42 o 
  -9   2   6       57.81       57.46      2.40 o 
  -8   2   6      109.73      121.69      3.76 o 
  -7   2   6       29.40       26.04      1.57 o 
  -6   2   6       51.70       44.86      1.81 o 
  -5   2   6       35.79       32.64      1.51 o 
  -4   2   6       57.32       56.16      1.93 o 
  -3   2   6       95.17       97.60      2.52 o 
  -2   2   6      354.46      352.24      4.76 o 
  -1   2   6      282.05      297.08      4.12 o 
   0   2   6       98.86       92.13      1.73 o 
   1   2   6      132.38      141.98      2.38 o 
   2   2   6      131.49      143.77      2.39 o 
   3   2   6       39.72       37.09      1.10 o 
   4   2   6       58.45       54.98      1.32 o 
   5   2   6      180.81      179.30      2.73 o 
   6   2   6      212.30      219.60      3.70 o 
   7   2   6       51.16       54.10      2.64 o 
   8   2   6        0.70        2.44      1.45 o 
   9   2   6        1.86       -0.80      1.44 o 
  10   2   6        2.43        0.04      2.13 o 
 -12   3   6        2.03        2.53      2.34 o 
 -11   3   6        0.09        0.44      1.09 o 
 -10   3   6        6.83        8.96      1.23 o 
  -9   3   6        0.43        0.03      0.94 o 
  -8   3   6       16.43       17.24      1.29 o 
  -7   3   6       33.59       34.05      1.81 o 
  -6   3   6        2.38        4.26      0.80 o 
  -5   3   6       27.85       27.28      1.77 o 
  -4   3   6      311.93      297.33      5.01 o 
  -3   3   6       52.62       53.93      1.57 o 
  -2   3   6       61.31       52.49      1.51 o 
  -1   3   6       66.75       70.11      1.47 o 
   0   3   6       45.62       50.57      1.13 o 
   1   3   6        0.41        1.45      0.56 o 
   2   3   6        3.58        5.38      0.96 o 
   3   3   6      286.47      284.74      3.89 o 
   4   3   6       65.72       69.72      1.66 o 
   5   3   6       14.48       14.09      1.04 o 
   6   3   6       56.58       62.30      3.04 o 
   7   3   6        3.98        1.03      1.97 o 
   8   3   6        9.33        7.73      2.31 o 
   9   3   6        1.88       -1.01      2.00 o 
 -11   4   6        0.32       -1.39      1.39 o 
 -10   4   6        0.84        1.88      1.33 o 
  -9   4   6        0.96        0.44      1.21 o 
  -8   4   6        3.83        3.08      1.65 o 
  -7   4   6        6.59        6.99      1.36 o 
  -6   4   6        7.71       12.30      2.82 o 
  -5   4   6        8.61        9.09      2.63 o 
  -4   4   6       11.92       15.77      1.55 o 
  -3   4   6       33.05       32.11      1.84 o 
  -2   4   6       19.21       22.50      1.66 o 
  -1   4   6       33.55       34.82      1.73 o 
   0   4   6        9.05        6.32      0.96 o 
   1   4   6       74.67       76.49      2.60 o 
   2   4   6       17.12       18.87      1.59 o 
   3   4   6        6.14        8.54      1.47 o 
   4   4   6       25.75       23.15      2.46 o 
   5   4   6        4.91        0.40      1.83 o 
   6   4   6       16.69       10.04      2.29 o 
   7   4   6        5.36        3.10      2.23 o 
  -4   5   6        0.42       -2.29      2.29 o 
  -3   5   6        2.13        2.84      2.53 o 
  -2   5   6        4.27        6.32      2.62 o 
  -1   5   6       45.10       37.81      3.88 o 
   0   5   6        2.18        4.04      2.54 o 
   1   5   6       12.74       11.52      2.85 o 
   2   5   6        1.11       -0.65      1.16 o 
   3   5   6        0.81       -0.43      1.39 o 
   4   5   6        0.18       -0.64      1.53 o 
   5   5   6        0.82       -1.78      1.78 o 
 -13   1   7        4.38        5.25      1.50 o 
 -12   1   7        0.43        0.05      1.31 o 
 -11   1   7       12.71       13.20      1.65 o 
 -10   1   7       37.19       41.73      2.24 o 
  -9   1   7      182.49      183.40      5.15 o 
  -8   1   7       65.43       63.73      2.46 o 
  -7   1   7      277.96      282.17      5.93 o 
  -6   1   7        9.90       10.52      1.08 o 
  -5   1   7       16.95       14.31      1.09 o 
  -4   1   7       99.66       96.59      2.54 o 
  -3   1   7      209.72      209.07      3.25 o 
  -2   1   7      405.28      417.72      5.56 o 
  -1   1   7      275.63      265.80      3.79 o 
   0   1   7      244.27      252.16      3.63 o 
   1   1   7       43.92       48.91      1.33 o 
   2   1   7      197.15      190.81      3.00 o 
   3   1   7       61.34       69.93      1.66 o 
   4   1   7       18.54       11.95      1.10 o 
   5   1   7       85.15       83.01      2.28 o 
   6   1   7       26.80       27.75      1.36 o 
   7   1   7      202.50      217.84      5.51 o 
   8   1   7       65.95       67.12      3.37 o 
   9   1   7        9.31       10.46      2.07 o 
  10   1   7        3.70        2.15      1.69 o 
  11   1   7        1.02       -1.94      1.94 o 
 -13   2   7        2.21        2.32      2.14 o 
 -12   2   7        0.53       -1.26      1.92 o 
 -11   2   7        4.27        2.60      1.29 o 
 -10   2   7        8.19        5.69      1.86 o 
  -9   2   7       14.39       14.95      1.48 o 
  -8   2   7       23.21       24.81      1.73 o 
  -7   2   7       68.98       66.76      2.38 o 
  -6   2   7       62.52       57.42      3.05 o 
  -5   2   7       78.87       79.59      2.35 o 
  -4   2   7      163.16      164.30      3.61 o 
  -3   2   7       62.19       63.18      1.47 o 
  -2   2   7       17.01       18.74      0.92 o 
  -1   2   7      158.11      161.22      2.61 o 
   0   2   7       62.85       71.38      1.58 o 
   1   2   7      167.14      164.32      3.39 o 
   2   2   7      102.14      102.84      2.67 o 
   3   2   7       24.74       28.69      1.36 o 
   4   2   7       37.57       34.59      1.16 o 
   5   2   7      103.80      103.86      1.99 o 
   6   2   7        1.68        0.97      0.66 o 
   7   2   7        0.05        0.79      0.96 o 
   8   2   7       40.18       39.94      2.67 o 
   9   2   7        3.28        0.43      1.61 o 
  10   2   7        0.14       -1.86      1.86 o 
 -12   3   7        2.35        1.97      2.54 o 
 -11   3   7        3.79        4.35      1.51 o 
 -10   3   7        2.07        2.00      1.12 o 
  -9   3   7        5.66        5.75      1.28 o 
  -8   3   7        6.10        2.59      1.14 o 
  -7   3   7        9.70       11.39      1.22 o 
  -6   3   7       10.61       15.44      1.29 o 
  -5   3   7      202.25      216.47      8.26 o 
  -4   3   7       11.78       11.38      0.92 o 
  -3   3   7       17.96       18.82      1.19 o 
  -2   3   7       25.73       24.57      1.12 o 
  -1   3   7        8.10        8.76      0.82 o 
   0   3   7       48.63       49.94      1.31 o 
   1   3   7        2.15        1.33      0.61 o 
   2   3   7       14.06       17.86      1.21 o 
   3   3   7       30.89       37.29      1.41 o 
   4   3   7       43.67       44.58      1.58 o 
   5   3   7        9.75       14.74      1.29 o 
   6   3   7        7.29        9.48      1.60 o 
   7   3   7        0.29       -0.73      2.01 o 
   8   3   7        0.84        0.21      2.17 o 
   9   3   7        3.20        2.47      2.29 o 
 -10   4   7        6.62        5.82      1.84 o 
  -9   4   7        7.47        9.13      1.48 o 
  -8   4   7        1.76        1.63      1.23 o 
  -7   4   7        1.61        1.75      1.11 o 
  -6   4   7       39.85       43.97      4.01 o 
  -5   4   7        0.43        2.42      2.35 o 
  -4   4   7       44.91       53.18      4.15 o 
  -3   4   7       13.71       15.87      2.13 o 
  -2   4   7       28.57       31.33      1.98 o 
  -1   4   7       42.40       47.89      3.67 o 
   0   4   7       12.25       13.58      1.38 o 
   1   4   7       26.85       27.39      1.90 o 
   2   4   7       17.30       19.10      1.64 o 
   3   4   7        7.28        5.35      1.42 o 
   4   4   7       17.37       18.70      1.81 o 
   5   4   7       17.95       12.94      2.35 o 
   6   4   7        5.70        1.71      2.01 o 
   7   4   7        0.81       -1.86      1.86 o 
  -3   5   7        5.18        2.97      2.56 o 
  -2   5   7        1.96        1.38      2.43 o 
  -1   5   7        2.93        0.99      2.41 o 
   0   5   7        7.84        9.45      2.67 o 
   1   5   7       12.28       11.26      2.74 o 
   2   5   7        0.84       -0.86      1.77 o 
   3   5   7        0.02       -1.37      1.37 o 
   4   5   7        0.71       -1.66      1.66 o 
   5   5   7        2.53       -0.98      1.69 o 
 -13   0   8        2.96        0.29      1.86 o 
 -12   0   8       49.33       53.12      3.86 o 
 -11   0   8        9.21        3.31      2.02 o 
 -10   0   8        4.78        3.91      2.08 o 
  -9   0   8       60.64       52.33      3.58 o 
  -8   0   8       64.67       50.14      3.34 o 
  -7   0   8       51.87       58.82      3.10 o 
  -6   0   8      220.63      224.94      6.93 o 
  -5   0   8       10.99       11.84      1.54 o 
  -4   0   8       67.02       76.84      3.16 o 
  -3   0   8     1070.70     1160.36     20.36 o 
  -2   0   8      399.61      370.79      7.43 o 
  -1   0   8       59.34       52.40      2.56 o 
   0   0   8        8.60        9.96      1.06 o 
   1   0   8       90.41      100.97      2.78 o 
   2   0   8     1342.84     1438.09     25.16 o 
   3   0   8      148.57      139.60      3.61 o 
   4   0   8      106.70      120.29      3.73 o 
   5   0   8      123.55      120.49      5.11 o 
   6   0   8        1.47        7.23      2.01 o 
   7   0   8       80.82       89.36      4.73 o 
   8   0   8       30.05       41.29      3.82 o 
   9   0   8      284.71      277.58     10.11 o 
  10   0   8       33.83       41.90      4.25 o 
  11   0   8       10.08        9.46      3.09 o 
  12   0   8        5.77        2.59      2.78 o 
 -13   1   8        4.42        0.78      1.92 o 
 -12   1   8        4.40        3.78      1.45 o 
 -11   1   8        4.06        5.58      1.43 o 
 -10   1   8       14.64       12.04      1.55 o 
  -9   1   8      223.14      208.17      5.00 o 
  -8   1   8        0.75       -1.08      1.08 o 
  -7   1   8       28.74       23.44      1.72 o 
  -6   1   8       92.73       97.08      2.78 o 
  -5   1   8        3.54        3.24      0.87 o 
  -4   1   8       74.83       72.15      1.86 o 
  -3   1   8      136.56      144.03      2.43 o 
  -2   1   8       58.35       68.60      1.56 o 
  -1   1   8       61.05       59.28      1.46 o 
   0   1   8      178.83      187.74      2.99 o 
   1   1   8      360.19      363.73      5.05 o 
   2   1   8       15.73       15.44      0.93 o 
   3   1   8      497.77      502.33      6.82 o 
   4   1   8       24.69       24.70      1.45 o 
   5   1   8       80.56       79.32      2.29 o 
   6   1   8       34.04       36.74      1.67 o 
   7   1   8      116.24      122.42      4.02 o 
   8   1   8       18.12       15.03      1.98 o 
   9   1   8        2.30        0.83      1.60 o 
  10   1   8       20.37       16.75      2.23 o 
  11   1   8        6.50        5.20      2.00 o 
 -13   2   8        0.58       -1.00      2.04 o 
 -12   2   8        1.54        0.89      1.32 o 
 -11   2   8        7.79        8.22      1.66 o 
 -10   2   8       19.27       16.83      1.63 o 
  -9   2   8        6.82        8.44      1.34 o 
  -8   2   8        0.43        1.66      1.17 o 
  -7   2   8      296.04      298.76      6.33 o 
  -6   2   8       59.25       55.29      2.17 o 
  -5   2   8       67.18       66.63      2.25 o 
  -4   2   8       25.54       26.72      1.27 o 
  -3   2   8       74.46       71.46      1.92 o 
  -2   2   8        4.98        5.39      0.69 o 
  -1   2   8      119.96      113.34      2.14 o 
   0   2   8      111.96      121.30      2.26 o 
   1   2   8      140.25      148.64      2.99 o 
   2   2   8       60.78       58.19      1.82 o 
   3   2   8        2.03        0.18      0.78 o 
   4   2   8        8.49       12.12      0.90 o 
   5   2   8       79.28       81.58      1.75 o 
   6   2   8       28.93       29.54      1.35 o 
   7   2   8        9.10        8.23      1.70 o 
   8   2   8       17.27       18.09      3.65 o 
   9   2   8        3.37        3.54      2.22 o 
 -12   3   8        3.00        0.55      2.20 o 
 -11   3   8        1.42        1.30      1.15 o 
 -10   3   8        9.63       10.88      1.56 o 
  -9   3   8        2.05        2.31      1.20 o 
  -8   3   8       21.40       24.53      1.71 o 
  -7   3   8        0.65        1.35      1.02 o 
  -6   3   8       12.28       11.73      1.26 o 
  -5   3   8      262.22      276.03      5.78 o 
  -4   3   8      152.05      157.24      3.18 o 
  -3   3   8       84.73       73.30      1.96 o 
  -2   3   8       23.94       20.37      1.19 o 
  -1   3   8       29.02       32.10      1.29 o 
   0   3   8       15.58       15.87      0.92 o 
   1   3   8       14.21       12.74      0.89 o 
   2   3   8       88.38       93.18      2.04 o 
   3   3   8       98.16      101.46      2.23 o 
   4   3   8       12.81       14.88      1.26 o 
   5   3   8        3.46        3.88      1.09 o 
   6   3   8        0.82       -0.47      1.81 o 
   7   3   8        5.60        4.43      2.26 o 
   8   3   8        3.49        0.32      2.01 o 
 -10   4   8        1.41        3.59      1.79 o 
  -9   4   8        5.79       11.63      1.85 o 
  -8   4   8       17.22       22.99      2.01 o 
  -7   4   8       28.62       34.49      2.03 o 
  -6   4   8        2.36        1.14      1.03 o 
  -5   4   8        1.22        3.58      2.44 o 
  -4   4   8       15.92       13.04      2.80 o 
  -3   4   8       32.33       36.01      3.82 o 
  -2   4   8       32.77       34.67      3.64 o 
  -1   4   8        1.67        1.03      1.12 o 
   0   4   8       26.65       29.82      1.92 o 
   1   4   8        7.62        9.24      1.46 o 
   2   4   8        2.36        4.33      1.34 o 
   3   4   8        7.87       11.38      1.58 o 
   4   4   8       12.13       14.82      1.73 o 
   5   4   8       12.77       12.90      2.47 o 
   6   4   8        4.46        5.08      2.23 o 
  -1   5   8        4.82        2.78      2.52 o 
   0   5   8       26.02       23.59      3.40 o 
   1   5   8        0.47        0.51      1.32 o 
   2   5   8        1.72       -0.77      1.61 o 
   3   5   8        1.00        0.42      2.12 o 
   4   5   8        3.48        2.27      1.86 o 
 -13   1   9        0.51       -1.22      1.75 o 
 -12   1   9        7.85        8.49      2.23 o 
 -11   1   9       15.38       15.74      1.72 o 
 -10   1   9       17.65       18.24      1.72 o 
  -9   1   9       15.99       20.05      1.78 o 
  -8   1   9        5.39       -1.20      1.22 o 
  -7   1   9       27.89       22.32      1.95 o 
  -6   1   9       61.61       59.12      2.26 o 
  -5   1   9       21.91       19.50      1.50 o 
  -4   1   9      125.94      128.33      2.37 o 
  -3   1   9      157.61      154.30      3.08 o 
  -2   1   9       50.04       56.11      1.51 o 
  -1   1   9       29.76       27.00      1.18 o 
   0   1   9      119.39      115.24      2.25 o 
   1   1   9        5.99        4.09      0.76 o 
   2   1   9       19.40       23.29      1.44 o 
   3   1   9       19.09       17.80      1.27 o 
   4   1   9       57.97       50.03      1.93 o 
   5   1   9       11.70       11.48      1.51 o 
   6   1   9       16.23       14.42      1.25 o 
   7   1   9        1.15        0.30      1.45 o 
   8   1   9        4.96        4.87      1.71 o 
   9   1   9        2.38       -1.09      1.60 o 
  10   1   9        1.42       -1.50      1.50 o 
 -13   2   9        1.51       -0.03      1.86 o 
 -12   2   9        4.41        4.98      1.48 o 
 -11   2   9       11.79       14.70      1.71 o 
 -10   2   9        3.69        5.28      1.31 o 
  -9   2   9        7.90       10.40      3.22 o 
  -8   2   9      188.24      188.33      4.84 o 
  -7   2   9      105.66      105.89      5.34 o 
  -6   2   9       19.60       16.07      1.55 o 
  -5   2   9       71.83       72.04      2.48 o 
  -4   2   9      105.99      105.00      2.43 o 
  -3   2   9       79.95       77.22      2.04 o 
  -2   2   9       97.90       96.53      2.32 o 
  -1   2   9      107.68      107.57      2.52 o 
   0   2   9      154.62      161.09      3.23 o 
   1   2   9       64.30       60.89      1.90 o 
   2   2   9        8.39        8.36      1.01 o 
   3   2   9       14.49       14.58      1.17 o 
   4   2   9        5.24        4.85      0.82 o 
   5   2   9       13.81       15.00      0.97 o 
   6   2   9       21.66       23.55      1.49 o 
   7   2   9       15.63       11.81      1.90 o 
   8   2   9        4.19        3.95      1.78 o 
   9   2   9        1.39       -0.82      1.99 o 
 -11   3   9        0.71       -0.52      1.31 o 
 -10   3   9        0.62       -0.20      1.23 o 
  -9   3   9        0.18        1.19      1.16 o 
  -8   3   9       24.98       27.52      2.39 o 
  -7   3   9       44.31       46.75      2.18 o 
  -6   3   9        7.46        7.92      1.27 o 
  -5   3   9       15.38       19.92      1.56 o 
  -4   3   9       69.13       67.16      2.07 o 
  -3   3   9       64.37       61.76      1.95 o 
  -2   3   9       20.23       16.93      1.16 o 
  -1   3   9        3.26        1.06      0.76 o 
   0   3   9        2.99        2.63      0.82 o 
   1   3   9       21.33       23.95      1.25 o 
   2   3   9        7.06        9.03      1.51 o 
   3   3   9        3.68        2.95      1.03 o 
   4   3   9        1.40        1.61      1.02 o 
   5   3   9        5.42        7.24      1.20 o 
   6   3   9        0.43        1.23      1.96 o 
   7   3   9        1.53        2.44      2.23 o 
 -10   4   9        5.36        8.10      1.86 o 
  -9   4   9        4.48        5.20      1.84 o 
  -8   4   9       19.53       19.01      2.08 o 
  -7   4   9        4.99        5.56      2.13 o 
  -6   4   9        0.23        1.13      1.07 o 
  -5   4   9       10.95       12.03      1.53 o 
  -4   4   9       25.38       27.84      3.62 o 
  -3   4   9       51.54       57.40      2.40 o 
  -2   4   9       41.59       43.70      4.42 o 
  -1   4   9       27.44       26.92      1.90 o 
   0   4   9       14.35       16.68      1.64 o 
   1   4   9       17.00       19.69      2.86 o 
   2   4   9        6.41        4.11      1.44 o 
   3   4   9        1.51        1.03      1.61 o 
   4   4   9       17.54       17.41      1.91 o 
   5   4   9        4.64        6.50      1.65 o 
   6   4   9        6.24        5.80      2.29 o 
   1   5   9        2.01       -0.18      1.24 o 
   2   5   9        0.17       -1.24      1.24 o 
   3   5   9        2.87        1.89      1.47 o 
   4   5   9        3.93        0.08      1.82 o 
 -12   0  10       10.29       12.51      2.28 o 
 -11   0  10       31.54       40.30      3.43 o 
 -10   0  10       34.97       31.77      3.21 o 
  -9   0  10       25.68       27.09      2.80 o 
  -8   0  10        0.36       -1.48      1.48 o 
  -7   0  10       67.98       69.54      3.66 o 
  -6   0  10      164.82      170.87      5.95 o 
  -5   0  10       72.24       76.88      3.10 o 
  -4   0  10      340.17      373.62      7.60 o 
  -3   0  10      202.97      199.59      7.39 o 
  -2   0  10       51.21       48.00      2.12 o 
  -1   0  10       14.92       18.50      1.44 o 
   0   0  10       90.37       94.31      2.93 o 
   1   0  10       11.14        9.60      2.31 o 
   2   0  10       51.77       51.99      3.61 o 
   3   0  10       21.63       22.46      2.55 o 
   4   0  10       24.59       21.05      2.49 o 
   5   0  10        2.58        4.82      2.05 o 
   6   0  10       15.09       12.07      2.57 o 
   7   0  10       21.80       21.67      3.09 o 
   8   0  10       63.06       68.01      4.78 o 
   9   0  10        2.37       -1.96      2.41 o 
  10   0  10       15.42        9.90      2.91 o 
 -13   1  10        2.42        2.31      2.02 o 
 -12   1  10        0.43       -0.73      1.28 o 
 -11   1  10        6.88        7.56      1.50 o 
 -10   1  10        5.38        5.19      1.36 o 
  -9   1  10        7.57        6.81      1.43 o 
  -8   1  10       13.95        7.86      1.42 o 
  -7   1  10       12.51       12.23      1.43 o 
  -6   1  10       21.08       19.72      1.53 o 
  -5   1  10       64.11       62.76      2.00 o 
  -4   1  10        7.98        9.75      1.00 o 
  -3   1  10       24.93       25.71      1.25 o 
  -2   1  10       98.00       93.98      2.08 o 
  -1   1  10       27.97       26.03      1.30 o 
   0   1  10      438.27      436.02      7.09 o 
   1   1  10       89.56       86.42      2.40 o 
   2   1  10       94.56       93.91      2.52 o 
   3   1  10       80.97       82.58      2.41 o 
   4   1  10       23.23       19.74      2.10 o 
   5   1  10        6.70        6.51      1.51 o 
   6   1  10       13.85       13.45      1.85 o 
   7   1  10       10.73        8.93      1.82 o 
   8   1  10       14.50       14.72      2.11 o 
   9   1  10        7.29        3.95      1.84 o 
  10   1  10       10.43        7.02      3.09 o 
 -13   2  10        2.60        1.20      2.12 o 
 -12   2  10        0.16        0.34      2.05 o 
 -11   2  10        1.01        0.73      1.29 o 
 -10   2  10        9.72       13.09      1.59 o 
  -9   2  10        4.15        6.34      1.34 o 
  -8   2  10       16.47       16.83      1.67 o 
  -7   2  10       40.57       40.40      2.28 o 
  -6   2  10       17.27       18.04      1.62 o 
  -5   2  10        5.83        2.49      0.98 o 
  -4   2  10       80.17       81.85      2.27 o 
  -3   2  10       41.58       37.19      1.65 o 
  -2   2  10       35.75       32.33      1.55 o 
  -1   2  10        1.23        3.07      0.92 o 
   0   2  10       41.29       44.65      1.76 o 
   1   2  10        2.21        0.83      0.87 o 
   2   2  10        1.21       -0.80      0.80 o 
   3   2  10        6.40        4.47      1.03 o 
   4   2  10       16.69       11.55      1.25 o 
   5   2  10        3.09        2.55      0.87 o 
   6   2  10       34.39       35.98      2.63 o 
   7   2  10        0.84        2.32      1.65 o 
   8   2  10        1.12        0.48      1.55 o 
 -11   3  10        1.60        2.38      1.45 o 
 -10   3  10        4.54        4.03      1.39 o 
  -9   3  10       15.25       15.46      1.61 o 
  -8   3  10        4.54        4.41      1.26 o 
  -7   3  10       51.48       56.31      2.47 o 
  -6   3  10      152.60      148.72      4.36 o 
  -5   3  10       47.84       50.61      2.33 o 
  -4   3  10       27.09       24.24      1.75 o 
  -3   3  10       32.01       27.11      1.90 o 
  -2   3  10       15.32       16.83      1.23 o 
  -1   3  10       47.40       46.07      2.18 o 
   0   3  10       18.53       17.07      1.96 o 
   1   3  10      105.31       98.25      4.05 o 
   2   3  10        2.35        0.95      1.03 o 
   3   3  10       13.24       12.68      1.32 o 
   4   3  10        4.32        4.53      1.18 o 
   5   3  10        4.60        3.51      1.42 o 
   6   3  10        0.70       -0.31      2.10 o 
   7   3  10        4.19        2.19      2.16 o 
 -10   4  10       12.49       18.77      2.33 o 
  -9   4  10       17.75       20.26      2.35 o 
  -8   4  10       12.34       11.27      1.90 o 
  -7   4  10        4.47        3.65      1.45 o 
  -6   4  10        1.31        3.18      1.24 o 
  -5   4  10       15.96       21.36      1.77 o 
  -4   4  10        4.83        8.87      1.95 o 
  -3   4  10       58.00       65.22      3.31 o 
  -2   4  10       26.39       29.53      2.08 o 
  -1   4  10        7.76        6.79      1.44 o 
   0   4  10        2.56        1.26      1.28 o 
   1   4  10        4.31        4.59      1.44 o 
   2   4  10        0.40       -0.70      1.28 o 
   3   4  10       17.17       18.43      2.20 o 
   4   4  10        3.97        1.44      1.50 o 
   5   4  10        8.76       10.98      2.48 o 
   1   5  10        0.81       -0.25      1.50 o 
   2   5  10        0.78        0.99      1.74 o 
   3   5  10        3.92        4.11      1.88 o 
 -12   1  11        3.56        5.46      1.47 o 
 -11   1  11        7.40        6.34      1.54 o 
 -10   1  11       11.49       12.82      1.64 o 
  -9   1  11       53.51       55.03      2.64 o 
  -8   1  11       12.42        8.69      1.41 o 
  -7   1  11        0.28       -1.06      1.06 o 
  -6   1  11        3.46        1.05      1.09 o 
  -5   1  11       22.23       18.63      1.77 o 
  -4   1  11       25.49       23.99      1.42 o 
  -3   1  11       88.52       87.65      2.42 o 
  -2   1  11      278.11      281.56      5.09 o 
  -1   1  11      198.59      197.05      3.97 o 
   0   1  11       15.58       12.32      1.26 o 
   1   1  11        8.75        9.79      1.19 o 
   2   1  11        3.95        3.85      1.02 o 
   3   1  11       28.36       30.17      3.27 o 
   4   1  11        1.88        0.73      1.70 o 
   5   1  11       13.64       13.28      1.91 o 
   6   1  11       10.81       13.39      1.94 o 
   7   1  11        0.63        0.12      1.57 o 
   8   1  11        1.19       -1.59      1.59 o 
   9   1  11        4.75        2.82      2.47 o 
  10   1  11        3.96        0.41      3.00 o 
 -12   2  11        7.11        9.42      2.41 o 
 -11   2  11        0.40       -0.39      1.25 o 
 -10   2  11        6.29        4.47      1.38 o 
  -9   2  11       10.17       10.03      1.53 o 
  -8   2  11        1.31        3.00      1.59 o 
  -7   2  11      114.96      121.25      3.64 o 
  -6   2  11       15.01       12.88      1.64 o 
  -5   2  11       64.36       63.67      2.17 o 
  -4   2  11      103.00      109.49      2.78 o 
  -3   2  11       55.77       56.35      2.05 o 
  -2   2  11       83.09       78.60      2.33 o 
  -1   2  11        6.15        5.09      1.26 o 
   0   2  11       84.73       86.52      2.44 o 
   1   2  11        9.41        7.06      1.11 o 
   2   2  11       12.42        9.71      1.16 o 
   3   2  11       14.48       11.64      1.92 o 
   4   2  11        4.48        2.58      1.73 o 
   5   2  11        2.21        0.90      1.05 o 
   6   2  11        0.84        1.51      1.64 o 
   7   2  11        0.21       -1.15      1.71 o 
 -10   3  11        3.91        4.27      1.39 o 
  -9   3  11        0.96        1.24      1.27 o 
  -8   3  11       19.70       22.63      2.38 o 
  -7   3  11       35.27       43.05      2.37 o 
  -6   3  11       76.26       81.75      2.99 o 
  -5   3  11        2.32       -1.87      3.09 o 
  -4   3  11        6.73        7.52      1.44 o 
  -3   3  11        4.64        4.11      1.32 o 
  -2   3  11        4.26        2.01      1.25 o 
  -1   3  11       46.97       44.84      2.73 o 
   0   3  11       17.47       15.77      1.65 o 
   1   3  11        5.24        2.34      1.33 o 
   2   3  11        5.95        5.00      1.18 o 
   3   3  11        2.18        0.26      1.11 o 
   4   3  11        3.97        4.49      1.49 o 
   5   3  11        3.20        3.84      2.35 o 
   6   3  11        0.90       -0.26      2.15 o 
  -9   4  11        9.14        5.23      1.97 o 
  -8   4  11        4.53        3.99      1.66 o 
  -7   4  11        2.02        1.87      1.50 o 
  -6   4  11        2.18        2.75      1.46 o 
  -5   4  11       13.27       26.47      2.47 o 
  -4   4  11       15.72       16.29      1.73 o 
  -3   4  11        4.10        4.23      1.62 o 
  -2   4  11        2.00        1.81      1.36 o 
  -1   4  11        9.81        8.07      1.57 o 
   0   4  11       11.14       10.60      1.61 o 
   1   4  11        1.92        0.48      1.35 o 
   2   4  11        3.61        3.94      1.50 o 
   3   4  11        0.11        0.38      1.44 o 
   4   4  11        2.38        0.92      1.51 o 
   1   5  11        1.32        3.14      1.74 o 
   2   5  11        2.38        0.25      1.59 o 
 -12   0  12       17.91       24.58      3.01 o 
 -11   0  12        2.43        0.54      1.93 o 
 -10   0  12        3.97        1.88      1.99 o 
  -9   0  12        5.57        3.44      1.79 o 
  -8   0  12       66.11       59.29      3.68 o 
  -7   0  12       48.65       40.17      3.03 o 
  -6   0  12       61.44       59.84      3.52 o 
  -5   0  12       14.75       18.89      2.20 o 
  -4   0  12       22.34       22.16      1.74 o 
  -3   0  12       13.55       10.48      1.49 o 
  -2   0  12      356.00      356.64      8.94 o 
  -1   0  12      429.37      415.38     10.51 o 
   0   0  12      487.33      443.65     13.50 o 
   1   0  12       20.52       16.87      2.71 o 
   2   0  12       11.85        8.01      2.38 o 
   3   0  12       45.00       42.64      3.71 o 
   4   0  12        4.23        3.69      2.25 o 
   5   0  12       25.91       24.46      3.20 o 
   6   0  12       26.06       34.23      3.84 o 
   7   0  12       18.68       20.66      3.34 o 
   8   0  12        2.79       -1.74      2.42 o 
   9   0  12        2.25       -2.27      2.27 o 
 -12   1  12       10.90       11.02      2.50 o 
 -11   1  12        0.87        1.90      1.38 o 
 -10   1  12        7.71        8.63      1.59 o 
  -9   1  12        2.24        2.12      1.73 o 
  -8   1  12       38.00       38.80      3.45 o 
  -7   1  12        6.23        7.86      1.39 o 
  -6   1  12       38.43       37.54      2.55 o 
  -5   1  12       12.25       11.28      1.21 o 
  -4   1  12       46.54       48.93      2.02 o 
  -3   1  12      502.39      496.15     12.00 o 
  -2   1  12       46.51       38.17      2.01 o 
  -1   1  12      150.84      141.05      3.38 o 
   0   1  12       34.45       34.21      1.90 o 
   1   1  12       29.91       28.05      1.71 o 
   2   1  12        2.90        0.61      1.44 o 
   3   1  12        6.85        5.67      1.89 o 
   4   1  12       68.29       69.37      3.91 o 
   5   1  12        7.39        4.27      1.79 o 
   6   1  12        0.56        1.14      1.66 o 
   7   1  12        0.31       -1.51      1.51 o 
   8   1  12        0.45       -0.73      1.72 o 
   9   1  12        6.66        2.17      2.86 o 
 -12   2  12        2.76        1.13      2.12 o 
 -11   2  12        0.23        2.99      2.16 o 
 -10   2  12        5.18        9.17      1.58 o 
  -9   2  12        4.38        6.05      1.47 o 
  -8   2  12       25.43       27.96      2.04 o 
  -7   2  12       29.69       29.41      2.13 o 
  -6   2  12       42.38       38.56      2.37 o 
  -5   2  12      223.41      211.46      5.20 o 
  -4   2  12        3.15       -0.26      1.10 o 
  -3   2  12       85.69       88.40      2.57 o 
  -2   2  12       34.81       24.61      1.59 o 
  -1   2  12       15.92       16.79      1.41 o 
   0   2  12       20.76       20.58      1.46 o 
   1   2  12        2.21       -0.19      1.01 o 
   2   2  12       76.05       64.88      2.33 o 
   3   2  12        1.84        2.79      1.48 o 
   4   2  12       25.25       32.20      4.09 o 
   5   2  12        2.92        1.64      1.73 o 
   6   2  12        4.65        1.99      1.78 o 
   7   2  12        4.94        5.11      1.93 o 
 -10   3  12        3.31        5.84      1.50 o 
  -9   3  12        0.73        1.02      1.37 o 
  -8   3  12       30.19       27.84      4.28 o 
  -7   3  12       56.20       53.92      2.60 o 
  -6   3  12        0.27       -0.04      1.29 o 
  -5   3  12        9.42        8.06      1.56 o 
  -4   3  12       34.86       31.91      2.21 o 
  -3   3  12        6.90        7.83      1.50 o 
  -2   3  12       12.25       10.81      1.54 o 
  -1   3  12       23.32       21.88      2.02 o 
   0   3  12       17.46       14.04      1.69 o 
   1   3  12       12.81       12.02      1.71 o 
   2   3  12        0.71        0.67      1.07 o 
   3   3  12       12.92       13.03      1.77 o 
   4   3  12       11.72       15.68      1.91 o 
   5   3  12        4.93        6.76      2.54 o 
  -8   4  12        3.76        5.59      1.87 o 
  -7   4  12        4.16        6.31      1.82 o 
  -6   4  12        2.93        5.05      1.75 o 
  -5   4  12       12.43       12.47      2.03 o 
  -4   4  12       22.28       17.82      2.21 o 
  -3   4  12        4.35        3.47      1.49 o 
  -2   4  12        5.43        5.89      1.54 o 
  -1   4  12        1.43       -0.24      1.28 o 
   0   4  12        2.93        4.61      1.93 o 
   1   4  12        4.23        3.20      1.45 o 
   2   4  12        3.14        1.20      1.66 o 
   3   4  12        0.28        0.40      1.42 o 
 -11   1  13        1.10        3.84      1.42 o 
 -10   1  13        0.81       -0.85      1.28 o 
  -9   1  13        2.60        1.12      1.30 o 
  -8   1  13       10.17        8.01      1.52 o 
  -7   1  13        5.59        3.65      1.36 o 
  -6   1  13       27.91       23.95      1.56 o 
  -5   1  13       52.27       49.71      2.06 o 
  -4   1  13       69.38       72.75      2.41 o 
  -3   1  13      144.59      138.17      3.41 o 
  -2   1  13       41.62       39.90      2.09 o 
  -1   1  13       41.42       45.85      2.14 o 
   0   1  13       37.34       34.94      2.02 o 
   1   1  13       81.98       73.55      3.33 o 
   2   1  13       61.84       63.53      4.11 o 
   3   1  13       16.77       13.13      2.05 o 
   4   1  13       24.32       23.97      2.31 o 
   5   1  13        3.64        2.24      1.73 o 
   6   1  13        2.17        0.56      1.73 o 
   7   1  13        0.47       -2.29      2.31 o 
   8   1  13        2.33        3.69      3.06 o 
 -11   2  13        3.05        1.57      1.96 o 
 -10   2  13        1.20        1.85      1.43 o 
  -9   2  13        0.68        0.40      1.33 o 
  -8   2  13        2.67        4.49      1.41 o 
  -7   2  13        9.07        8.80      1.52 o 
  -6   2  13       54.07       56.57      2.65 o 
  -5   2  13       23.57       24.70      1.96 o 
  -4   2  13        0.10       -1.25      1.25 o 
  -3   2  13       64.04       64.36      2.84 o 
  -2   2  13       46.98       46.68      2.59 o 
  -1   2  13       14.63       14.55      1.85 o 
   0   2  13       25.19       24.57      2.10 o 
   1   2  13       46.50       44.92      2.60 o 
   2   2  13        0.21        0.20      1.43 o 
   3   2  13        4.01        5.61      1.72 o 
   4   2  13       41.62       46.80      3.03 o 
   5   2  13        2.96        0.81      2.23 o 
   6   2  13        3.71        1.26      1.85 o 
  -9   3  13        3.21        4.95      1.58 o 
  -8   3  13        4.90        7.26      1.60 o 
  -7   3  13        2.53        1.13      1.34 o 
  -6   3  13        1.36        1.35      1.36 o 
  -5   3  13       13.36       13.32      1.70 o 
  -4   3  13        0.61       -1.24      1.24 o 
  -3   3  13        0.91       -0.35      1.51 o 
  -2   3  13        3.66        1.98      1.27 o 
  -1   3  13       10.04       11.80      1.63 o 
   0   3  13        6.39        6.29      1.56 o 
   1   3  13        0.02        0.48      1.38 o 
   2   3  13        1.55        2.11      2.16 o 
   3   3  13        4.85        6.29      1.67 o 
   4   3  13        1.19       -0.41      2.20 o 
  -7   4  13        0.31       -0.13      1.69 o 
  -6   4  13        4.25        3.07      1.80 o 
  -5   4  13       11.47       13.14      2.15 o 
  -4   4  13        0.21       -0.63      1.64 o 
  -3   4  13        4.36        5.40      1.98 o 
  -2   4  13        0.26        1.15      1.76 o 
  -1   4  13        3.05        3.66      1.52 o 
   0   4  13        0.60        0.55      1.41 o 
   1   4  13        0.85        0.34      1.43 o 
   2   4  13        2.15        2.80      2.05 o 
   3   4  13        0.75        0.18      2.40 o 
 -10   0  14        5.17        5.14      1.92 o 
  -9   0  14       11.71        8.67      2.23 o 
  -8   0  14       68.62       61.34      3.94 o 
  -7   0  14       10.55        7.01      2.07 o 
  -6   0  14       14.13        7.95      2.17 o 
  -5   0  14       17.88       15.90      2.32 o 
  -4   0  14       66.34       71.16      4.15 o 
  -3   0  14        5.66        7.08      2.34 o 
  -2   0  14      307.50      310.72     10.20 o 
  -1   0  14      549.58      529.02     15.49 o 
   0   0  14       97.56       93.41      5.41 o 
   1   0  14        3.16        1.66      2.38 o 
   2   0  14       47.88       44.22      4.06 o 
   3   0  14       15.87       19.19      3.10 o 
   4   0  14        5.70        7.27      2.76 o 
   5   0  14       41.56       45.38      4.54 o 
   6   0  14       25.09       24.28      3.69 o 
   7   0  14        2.05        0.89      2.49 o 
 -11   1  14        9.36        6.77      2.48 o 
 -10   1  14        6.18        6.25      1.52 o 
  -9   1  14        6.70        6.66      1.54 o 
  -8   1  14       22.13       23.94      2.88 o 
  -7   1  14        8.18        7.84      1.53 o 
  -6   1  14       58.19       56.70      3.06 o 
  -5   1  14       21.03       26.37      2.06 o 
  -4   1  14       13.90       10.73      1.61 o 
  -3   1  14       36.85       37.56      2.44 o 
  -2   1  14       63.40       65.98      3.02 o 
  -1   1  14      185.69      186.52      5.19 o 
   0   1  14       16.08       16.38      2.08 o 
   1   1  14      180.30      185.70      5.44 o 
   2   1  14        8.52        8.97      1.99 o 
   3   1  14        5.88        4.27      1.83 o 
   4   1  14        8.14        8.19      2.02 o 
   5   1  14        4.26        6.54      1.90 o 
   6   1  14        4.58        1.83      1.84 o 
   7   1  14        0.71        0.58      2.84 o 
 -11   2  14        4.83        4.99      2.32 o 
 -10   2  14        3.20        0.68      2.09 o 
  -9   2  14        2.20        3.88      1.46 o 
  -8   2  14        8.62       10.29      1.63 o 
  -7   2  14        4.48        3.80      1.43 o 
  -6   2  14        9.40        6.59      1.45 o 
  -5   2  14       14.10       13.06      1.68 o 
  -4   2  14       15.39       11.45      1.71 o 
  -3   2  14        2.37        0.99      1.33 o 
  -2   2  14        1.63        0.44      1.33 o 
  -1   2  14        6.09        9.87      2.78 o 
   0   2  14       12.69       11.51      1.79 o 
   1   2  14       33.56       32.16      2.43 o 
   2   2  14       15.23       17.92      2.16 o 
   3   2  14       50.83       61.16      3.33 o 
   4   2  14        7.95       13.46      2.18 o 
   5   2  14        1.08       -1.35      1.72 o 
  -8   3  14       16.95       21.48      2.05 o 
  -7   3  14        0.88       -0.16      1.43 o 
  -6   3  14        0.78        2.30      1.46 o 
  -5   3  14        0.57       -1.24      1.24 o 
  -4   3  14        0.41       -1.54      1.54 o 
  -3   3  14        3.46        4.08      1.46 o 
  -2   3  14        7.46        8.40      1.55 o 
  -1   3  14        0.42        1.74      1.36 o 
   0   3  14        2.64        1.04      1.46 o 
   1   3  14        0.75        2.86      2.10 o 
   2   3  14        1.42        0.57      2.12 o 
   3   3  14        2.24        0.48      1.60 o 
  -6   4  14        7.00        8.69      2.06 o 
  -5   4  14        1.73        3.97      1.91 o 
  -4   4  14        1.44        2.72      1.79 o 
  -3   4  14        5.96        4.91      2.05 o 
  -2   4  14        4.92        4.38      2.06 o 
  -1   4  14        0.09        0.73      1.89 o 
   0   4  14        0.29       -0.67      1.65 o 
   2   4  14        1.26        3.27      2.62 o 
 -10   1  15        2.08        1.09      2.08 o 
  -9   1  15        2.48        2.69      1.79 o 
  -8   1  15        7.39        7.83      1.61 o 
  -7   1  15        8.05        6.15      1.52 o 
  -6   1  15        8.34        8.03      1.54 o 
  -5   1  15        1.64        0.03      1.29 o 
  -4   1  15       11.98       11.55      1.72 o 
  -3   1  15        0.28       -1.30      1.30 o 
  -2   1  15       12.36       15.47      2.65 o 
  -1   1  15        5.12        7.94      1.80 o 
   0   1  15       43.34       47.32      2.95 o 
   1   1  15       38.70       38.11      2.86 o 
   2   1  15        4.49        2.87      1.77 o 
   3   1  15        3.77        2.37      1.99 o 
   4   1  15        3.72        2.26      1.71 o 
   5   1  15        0.42        0.20      1.73 o 
   6   1  15        1.13        1.36      2.76 o 
 -10   2  15        0.50       -0.03      2.22 o 
  -9   2  15        0.61        0.49      2.06 o 
  -8   2  15        3.79        5.30      1.52 o 
  -7   2  15        6.04        5.57      1.62 o 
  -6   2  15        2.68        4.54      1.44 o 
  -5   2  15        9.98       11.10      1.70 o 
  -4   2  15       20.73       17.11      1.84 o 
  -3   2  15        2.20        2.22      1.43 o 
  -2   2  15        9.21        7.19      1.65 o 
  -1   2  15       13.97       15.01      1.97 o 
   0   2  15        1.34        1.98      1.56 o 
   1   2  15        1.64        2.47      1.64 o 
   2   2  15        6.30        6.73      1.90 o 
   3   2  15       34.41       40.54      4.29 o 
   4   2  15        0.52       -0.10      2.70 o 
   5   2  15        1.51        4.33      2.92 o 
  -7   3  15        1.90        2.61      1.54 o 
  -6   3  15        7.86       10.02      1.84 o 
  -5   3  15        0.28        1.15      1.40 o 
  -4   3  15        4.35        5.65      1.57 o 
  -3   3  15        4.57        2.52      1.50 o 
  -2   3  15        3.24        3.85      1.53 o 
  -1   3  15        9.93       12.06      1.86 o 
   0   3  15        0.30       -1.82      1.82 o 
   1   3  15        0.36        1.51      1.98 o 
  -3   4  15        1.10        0.64      1.87 o 
  -8   0  16        2.37        1.09      1.69 o 
  -7   0  16        4.44        7.04      2.15 o 
  -6   0  16       11.87        8.84      2.26 o 
  -5   0  16       10.54       12.28      2.53 o 
  -4   0  16        8.11        5.71      2.29 o 
  -3   0  16       17.07       14.69      2.78 o 
  -2   0  16       47.97       43.89      3.91 o 
  -1   0  16       11.73       14.19      2.88 o 
   0   0  16       28.38       31.96      3.67 o 
   1   0  16        5.14        4.61      2.48 o 
   2   0  16        5.75        4.12      2.45 o 
   3   0  16        5.90       10.05      2.92 o 
   4   0  16        1.12        0.30      2.19 o 
  -9   1  16        3.99        3.35      2.20 o 
  -8   1  16        2.40        3.78      1.42 o 
  -7   1  16        0.69       -1.14      1.24 o 
  -6   1  16        1.08        0.68      1.30 o 
  -5   1  16        3.77        4.18      2.62 o 
  -4   1  16       57.90       63.28      3.06 o 
  -3   1  16       33.41       36.44      2.97 o 
  -2   1  16        8.05        8.58      1.90 o 
  -1   1  16       21.72       26.35      2.40 o 
   0   1  16       35.60       33.35      2.64 o 
   1   1  16        1.36       -1.65      1.65 o 
   2   1  16        1.55       -0.18      1.64 o 
   3   1  16        7.45        8.37      2.00 o 
   4   1  16        4.07        5.74      2.96 o 
   5   1  16        0.80       -1.44      2.17 o 
  -9   2  16        0.51        2.93      2.21 o 
  -8   2  16        2.27        2.41      2.20 o 
  -7   2  16        6.06        5.20      1.94 o 
  -6   2  16        3.15        3.27      1.47 o 
  -5   2  16        1.83        1.67      2.22 o 
  -4   2  16       22.00       20.02      2.06 o 
  -3   2  16        1.93        0.09      1.52 o 
  -2   2  16        3.24        5.48      1.71 o 
  -1   2  16        0.49        0.41      1.57 o 
   0   2  16        0.33       -0.01      1.64 o 
   1   2  16        1.89        1.06      1.64 o 
   2   2  16       19.07       14.40      3.16 o 
   3   2  16        2.85        4.97      2.92 o 
   4   2  16        2.63        2.02      3.00 o 
  -4   3  16        1.74        1.00      1.90 o 
  -3   3  16        3.92        2.65      1.96 o 
  -2   3  16        8.89       11.23      2.38 o 
  -8   1  17        4.19        8.19      2.43 o 
  -7   1  17        0.19        1.68      1.92 o 
  -6   1  17        3.72        4.74      1.49 o 
  -5   1  17        1.60        3.30      1.49 o 
  -4   1  17        1.01        1.25      1.46 o 
  -3   1  17        4.45        4.57      1.68 o 
  -2   1  17       12.49        9.82      1.93 o 
  -1   1  17        6.14        5.87      2.65 o 
   0   1  17       11.56       12.16      2.09 o 
   1   1  17       11.21       11.93      2.09 o 
   2   1  17        2.11       -0.26      2.49 o 
   3   1  17        1.26        1.47      2.44 o 
   4   1  17        0.09        0.67      2.45 o 
  -8   2  17        2.42        6.33      2.30 o 
  -7   2  17        0.83        0.91      1.97 o 
  -6   2  17        0.62        0.46      2.08 o 
  -5   2  17        2.48        1.88      2.29 o 
  -4   2  17        3.67        5.30      1.68 o 
  -3   2  17        4.34        4.30      1.59 o 
  -2   2  17        8.04       11.14      1.90 o 
  -1   2  17       12.32       12.81      3.07 o 
   0   2  17        7.47        6.80      2.92 o 
   1   2  17        9.75        5.32      2.96 o 
   2   2  17       10.69        6.15      3.10 o 
   3   2  17        2.20        4.99      3.12 o 
  -5   0  18        7.03        9.62      2.50 o 
  -4   0  18       38.24       42.99      4.03 o 
  -3   0  18        6.17        4.20      2.37 o 
  -2   0  18        5.25        1.22      2.26 o 
  -1   0  18        1.76       -1.21      2.19 o 
   0   0  18        4.71        5.44      2.53 o 
  -6   1  18       17.79       18.05      2.84 o 
  -5   1  18        3.38        5.26      2.29 o 
  -4   1  18        1.23        0.89      2.04 o 
  -3   1  18        0.00       -1.65      2.06 o 
  -2   1  18        3.20        0.13      2.32 o 
  -1   1  18        3.46        0.80      2.46 o 
   0   1  18        0.60        2.31      2.50 o 
   1   1  18        0.23        1.01      2.30 o 
  -6   2  18        4.23        6.82      2.54 o 
  -5   2  18        1.12        1.26      2.11 o 
  -4   2  18        2.68        2.42      2.31 o 
  -3   2  18        0.18        1.40      2.36 o 
  -2   2  18        5.33        3.05      2.69 o 
  -1   2  18        2.44        2.47      2.66 o 
   0   2  18        1.42       -0.75      2.52 o 
   1   2  18        3.56        1.33      2.47 o 
                                                 
